# Supplementary material for: 4′-[5-(4-Fluoro­phen­yl)pyridin-3-yl]-1′-methyl­dispiro­[indan-2,2′-pyrrolidine-3′,2′′-indan]-1,3,1′′-trione
Source: Acta Crystallogr Sect E Struct Rep Online. 2011 Aug 27;67(Pt 9):o2381–2. doi: 10.1107/S1600536811032946 (PMC3200886; doi:10.1107/S1600536811032946)
Supplement: Supplementary file 2 [file e-67-o2381-Isup2.hkl]

# 
# h,k,l, Fc-squared, Fo-squared, sigma(Fo-squared) and status flag 
# 
data_I
_shelx_title ' as20_0m in P2(1)/c (100K)' 
_shelx_refln_list_code          4 
_shelx_F_calc_maximum      194.87 
_exptl_crystal_F_000      1048.00 
_reflns_d_resolution_high  0.7089 
 
loop_ 
 _symmetry_equiv_pos_as_xyz 
 'x, y, z' 
 '-x, y+1/2, -z+1/2' 
 '-x, -y, -z' 
 'x, -y-1/2, z-1/2' 
 
_cell_length_a    14.8997 
_cell_length_b     7.7993 
_cell_length_c    23.0188 
_cell_angle_alpha  90.000 
_cell_angle_beta  112.638 
_cell_angle_gamma  90.000 
 
_shelx_F_squared_multiplier     1.000 
 
loop_ 
 _refln_index_h 
 _refln_index_k 
 _refln_index_l 
 _refln_F_squared_calc 
 _refln_F_squared_meas 
 _refln_F_squared_sigma 
 _refln_observed_status 
   2   0   0     1471.87     1497.45     20.81 o 
   3   0   0    13086.16    12034.65    132.02 o 
   4   0   0      195.17      174.39     12.67 o 
   5   0   0     2618.06     2464.59     61.01 o 
   6   0   0     5187.63     5568.32    107.89 o 
   7   0   0     2819.82     3119.69     58.57 o 
   8   0   0       69.30       82.04     13.39 o 
   9   0   0      113.78      123.42     19.11 o 
  10   0   0      108.73      100.72     16.51 o 
  11   0   0       71.87       72.81     18.73 o 
  12   0   0      588.81      560.30     35.22 o 
  13   0   0      585.22      529.76     39.53 o 
  14   0   0      476.57      533.58     44.18 o 
  15   0   0      276.12      230.66     32.98 o 
  16   0   0      248.51      221.35     35.61 o 
   1   1   0     6577.43     6076.52     32.19 o 
   2   1   0     9156.09     8332.21     69.83 o 
   3   1   0    11440.98    11170.54     62.33 o 
   4   1   0      938.26      977.47     16.43 o 
   5   1   0        2.71       12.95      4.94 o 
   6   1   0      288.89      293.75     12.51 o 
   7   1   0      506.36      583.52     20.75 o 
   8   1   0      436.19      456.34     16.64 o 
   9   1   0        0.16       25.31     10.65 o 
  10   1   0      232.81      284.40     17.54 o 
  11   1   0     1072.03     1170.65     31.20 o 
  12   1   0        5.82       10.13     11.15 o 
  13   1   0      415.12      402.68     25.47 o 
  14   1   0        6.06       17.37     10.00 o 
  15   1   0      285.19      252.74     40.28 o 
  16   1   0       40.92       42.44     21.93 o 
  17   1   0        0.41        1.84     22.48 o 
  18   1   0       30.01       -0.55     25.80 o 
   0   2   0     3900.30     3560.64     48.48 o 
   1   2   0       32.42       34.07      3.36 o 
   2   2   0      932.54      954.64     12.74 o 
   3   2   0      154.38      148.12      7.81 o 
   4   2   0     1957.99     1899.91     24.44 o 
   5   2   0     2571.85     2693.23     30.47 o 
   6   2   0      172.91      190.53     11.28 o 
   7   2   0     3626.37     3773.38     43.32 o 
   8   2   0     2900.40     2898.89     39.92 o 
   9   2   0       20.77       29.10      7.26 o 
  10   2   0      180.39      162.70     14.29 o 
  11   2   0        2.58       16.31      7.83 o 
  12   2   0      768.82      766.68     26.69 o 
  13   2   0      114.15      183.15     37.24 o 
  14   2   0      257.21      251.11     31.92 o 
  15   2   0       26.07       12.74     22.24 o 
  16   2   0       29.48       18.60     22.08 o 
  17   2   0        0.03        6.52     17.72 o 
  18   2   0        0.03        2.75     24.09 o 
  19   2   0        9.37       -6.95     31.26 o 
   1   3   0      553.54      534.36     10.90 o 
   2   3   0     1736.37     1713.05     16.90 o 
   3   3   0     2032.71     1886.58     21.21 o 
   4   3   0      425.27      441.68     12.69 o 
   5   3   0       11.70       20.30      6.07 o 
   6   3   0       13.67       24.54      6.61 o 
   7   3   0       70.75       88.73      9.05 o 
   8   3   0      607.89      607.71     18.45 o 
   9   3   0       17.37       12.27      7.83 o 
  10   3   0       63.66       81.36     18.21 o 
  11   3   0     1337.32     1297.41     32.18 o 
  12   3   0      186.16      189.58     23.87 o 
  13   3   0        0.50       11.10     17.69 o 
  14   3   0       10.32       40.88     19.27 o 
  15   3   0       43.78       25.31     18.59 o 
  16   3   0        7.55        7.30     19.49 o 
  17   3   0       17.09      -18.47     18.47 o 
  18   3   0      286.49      312.90     48.10 o 
   0   4   0     6429.31     6340.18     74.05 o 
   1   4   0      692.21      728.37     17.16 o 
   2   4   0      518.28      611.13     12.99 o 
   3   4   0      176.15      192.72      8.93 o 
   4   4   0     1781.11     1872.09     26.68 o 
   5   4   0      358.95      335.83     13.67 o 
   6   4   0      380.75      415.88     15.92 o 
   7   4   0       35.39       54.72     13.83 o 
   8   4   0      692.24      613.83     26.33 o 
   9   4   0        1.81       14.11      6.48 o 
  10   4   0     1606.00     1551.12     64.86 o 
  11   4   0       46.49       81.42     16.65 o 
  12   4   0      173.43      168.21     23.55 o 
  13   4   0        4.79      -14.34     14.34 o 
  14   4   0       16.66       67.13     24.02 o 
  15   4   0        2.22        3.24     18.53 o 
  16   4   0       45.05       73.07     53.92 o 
  17   4   0       36.04       19.55     24.03 o 
  18   4   0      188.77      295.16     70.90 o 
   1   5   0      149.27      191.39     11.34 o 
   2   5   0      257.66      290.56     11.85 o 
   3   5   0      312.76      342.38     14.00 o 
   4   5   0      234.47      252.81     13.25 o 
   5   5   0      208.72      230.09     13.65 o 
   6   5   0      501.91      518.35     17.81 o 
   7   5   0       16.51       15.60     12.15 o 
   8   5   0      322.37      306.23     22.08 o 
   9   5   0     2492.70     2348.69     64.25 o 
  10   5   0      202.12      241.34     32.33 o 
  11   5   0       31.73       -6.73     12.11 o 
  12   5   0      361.11      321.87     42.40 o 
  13   5   0      500.67      409.04     65.79 o 
  14   5   0       40.15       27.95     23.32 o 
  15   5   0      139.29      156.49     35.35 o 
  16   5   0       78.60      104.88     33.47 o 
  17   5   0        3.22      -14.21     32.96 o 
   0   6   0      430.03      442.74     23.67 o 
   1   6   0      309.71      345.85     15.59 o 
   2   6   0     1997.07     1875.44     31.14 o 
   3   6   0     1496.51     1363.51     27.00 o 
   4   6   0      775.12      742.74     23.01 o 
   5   6   0     1447.54     1369.86     31.04 o 
   6   6   0       82.36       80.51     12.49 o 
   7   6   0     1287.64     1236.65     44.15 o 
   8   6   0      432.65      439.80     33.30 o 
   9   6   0      234.96      252.82     25.99 o 
  10   6   0        0.27      -12.35     12.35 o 
  11   6   0      194.10      149.37     32.91 o 
  12   6   0      294.92      246.76     38.97 o 
  13   6   0      196.98      200.55     38.01 o 
  14   6   0      497.39      535.00     58.47 o 
  15   6   0       17.83       -4.38     21.30 o 
  16   6   0       41.77       65.34     46.40 o 
   1   7   0      153.81      148.46     12.40 o 
   2   7   0       87.42       91.51     10.03 o 
   3   7   0       41.17       19.85      7.77 o 
   4   7   0      616.47      559.08     23.78 o 
   5   7   0       44.34       38.84     11.60 o 
   6   7   0       36.45       26.45     13.43 o 
   7   7   0       26.12       13.82     27.32 o 
   8   7   0      233.72      198.49     33.20 o 
   9   7   0      320.08      264.06     42.06 o 
  10   7   0       40.04       15.36     41.94 o 
  11   7   0        8.55       17.73     46.24 o 
  12   7   0       16.76        1.52     64.28 o 
  13   7   0      275.10      298.33     68.83 o 
  14   7   0        1.13      -19.64     19.64 o 
   0   8   0      150.18      142.71     18.13 o 
   1   8   0       11.42        1.71      6.72 o 
   2   8   0      496.74      499.71     26.49 o 
   3   8   0       27.81       21.05     10.73 o 
   4   8   0      117.73      132.66     25.33 o 
   5   8   0       67.19       74.40     20.74 o 
   6   8   0      269.72      258.23     39.41 o 
   7   8   0      123.21      155.67     32.42 o 
   8   8   0       58.11       36.79     22.95 o 
   9   8   0       43.28       70.30     26.22 o 
  10   8   0      105.69      141.92     37.42 o 
  11   8   0       29.72       48.43     28.56 o 
  12   8   0        8.97        7.62     23.59 o 
  13   8   0        0.13      -26.99     36.08 o 
   1   9   0      137.10      149.32     18.58 o 
   2   9   0       75.41       50.22     16.03 o 
   3   9   0        4.37        4.18     14.42 o 
   4   9   0        1.11        7.90     14.21 o 
   5   9   0        7.90       11.04     15.01 o 
   6   9   0      241.63      234.58     53.71 o 
   7   9   0      480.03      582.98     49.83 o 
   8   9   0      423.94      555.54     60.16 o 
   9   9   0      204.00      217.20     41.22 o 
  10   9   0        6.15       -6.95     31.04 o 
  11   9   0       86.73      106.91     57.00 o 
   0  10   0      196.48      285.24     61.40 o 
   1  10   0        0.05        9.07     36.09 o 
   2  10   0      115.31      133.08     50.05 o 
   3  10   0      270.23      316.94     66.43 o 
   4  10   0       11.15        3.48     18.12 o 
   5  10   0      148.91      168.58     29.88 o 
   6  10   0       18.41       24.34     20.08 o 
   7  10   0      142.36      144.13     29.39 o 
   8  10   0        3.62       40.36     27.78 o 
 -18   1   1      201.08      304.23     61.69 o 
 -17   1   1       63.21       45.50     22.86 o 
 -16   1   1       58.55       57.28     22.21 o 
 -15   1   1       12.25       -7.84     11.61 o 
 -14   1   1       87.16       81.85     14.09 o 
 -13   1   1     1099.53     1011.83     31.79 o 
 -12   1   1      354.50      339.15     20.85 o 
 -11   1   1      449.53      491.43     20.67 o 
 -10   1   1     2196.85     2243.31     36.52 o 
  -9   1   1       93.58      109.75     16.55 o 
  -8   1   1      582.77      561.02     17.25 o 
  -7   1   1     4749.68     4921.18     47.75 o 
  -6   1   1        1.90       -2.82      4.32 o 
  -5   1   1       10.40       20.83      5.27 o 
  -4   1   1     1213.93     1169.63     16.83 o 
  -3   1   1     2672.76     2661.70     22.96 o 
  -2   1   1      847.58      819.93      9.53 o 
  -1   1   1    11538.71    10771.68     45.51 o 
   0   1   1     7455.64     6722.56     30.31 o 
   1   1   1     6573.18     6089.57     41.09 o 
   2   1   1      353.17      335.23      8.19 o 
   3   1   1     6129.85     5883.78     40.60 o 
   4   1   1     6127.21     5750.57     46.47 o 
   5   1   1      872.69      848.43     21.22 o 
   6   1   1       31.20       38.15      6.32 o 
   7   1   1     2266.92     2310.03     32.60 o 
   8   1   1       78.29      122.16     14.16 o 
   9   1   1        1.59       23.91     11.84 o 
  10   1   1      577.87      634.50     26.00 o 
  11   1   1      421.37      370.65     34.13 o 
  12   1   1       27.06       46.71     23.39 o 
  13   1   1      112.35       72.66     17.32 o 
  14   1   1      620.60      637.70     31.37 o 
  15   1   1      185.63      165.44     29.55 o 
  16   1   1        0.63       39.59     38.92 o 
  17   1   1        0.10       -0.09     18.77 o 
 -19   2   1        0.57       20.92     30.58 o 
 -18   2   1      599.14      663.40     63.15 o 
 -17   2   1       45.14       29.50     20.62 o 
 -16   2   1        6.95       26.86     19.80 o 
 -15   2   1        6.61       50.82     45.83 o 
 -14   2   1       77.31       83.61     25.76 o 
 -13   2   1      823.20      845.48     52.73 o 
 -12   2   1      379.02      299.81     26.67 o 
 -11   2   1      579.39      494.25     22.73 o 
 -10   2   1       18.11       20.89      9.09 o 
  -9   2   1      383.85      420.07     17.26 o 
  -8   2   1     3396.18     3255.22     40.57 o 
  -7   2   1     4537.19     4525.98     45.71 o 
  -6   2   1      337.00      395.83     13.23 o 
  -5   2   1      292.27      304.10     10.74 o 
  -4   2   1       31.22       19.04      3.62 o 
  -3   2   1     2985.71     2774.97     23.92 o 
  -2   2   1      634.22      613.81     10.04 o 
  -1   2   1       92.79      102.52      4.51 o 
   0   2   1     1105.33     1042.34     11.60 o 
   1   2   1     2519.64     2332.49     17.97 o 
   2   2   1     3617.83     3604.00     29.16 o 
   3   2   1      525.19      442.18     11.16 o 
   4   2   1     2165.62     1947.94     27.12 o 
   5   2   1     1934.30     2019.26     26.46 o 
   6   2   1     1694.18     1732.32     27.50 o 
   7   2   1     1818.55     1916.86     30.76 o 
   8   2   1      568.46      626.33     19.11 o 
   9   2   1     1149.02     1259.64     28.27 o 
  10   2   1      199.28      230.65     17.51 o 
  11   2   1     2111.07     1928.76     41.08 o 
  12   2   1        1.86        9.96     13.45 o 
  13   2   1      704.69      721.38     34.58 o 
  14   2   1        2.85       23.60     20.36 o 
  15   2   1      152.07      118.87     23.82 o 
  16   2   1       39.07       17.76     20.38 o 
  17   2   1      564.22      622.59     60.13 o 
  18   2   1      234.06      286.35     73.64 o 
 -18   3   1       68.81       73.92     30.05 o 
 -17   3   1       41.82       52.97     27.12 o 
 -16   3   1       37.15       29.43     27.37 o 
 -15   3   1       35.93       31.93     20.83 o 
 -14   3   1       79.37       67.01     18.05 o 
 -13   3   1      311.37      250.87     33.19 o 
 -12   3   1       48.34       73.19     25.54 o 
 -11   3   1     1582.97     1527.95     34.66 o 
 -10   3   1        4.90       15.55      8.21 o 
  -9   3   1        6.20       18.76      7.48 o 
  -8   3   1        7.81        5.51      5.23 o 
  -7   3   1        0.92       -0.05      4.87 o 
  -6   3   1     2098.65     2107.67     29.78 o 
  -5   3   1       20.39       14.77      4.71 o 
  -4   3   1      804.11      835.56     15.27 o 
  -3   3   1        6.39       11.21      3.78 o 
  -2   3   1       71.34       88.25      5.04 o 
  -1   3   1     5043.73     4977.85     37.94 o 
   0   3   1      451.38      447.17     10.60 o 
   1   3   1       60.36       58.74      4.71 o 
   2   3   1     3634.12     3700.68     29.03 o 
   3   3   1     1589.66     1638.29     21.94 o 
   4   3   1     1979.47     2094.13     27.91 o 
   5   3   1       74.67       75.99      7.52 o 
   6   3   1     1645.40     1766.60     29.48 o 
   7   3   1      337.71      338.08     14.94 o 
   8   3   1       39.20       35.51      7.56 o 
   9   3   1      677.90      660.99     35.89 o 
  10   3   1     1911.78     1892.28     38.89 o 
  11   3   1      415.79      373.48     27.41 o 
  12   3   1      561.55      525.29     72.63 o 
  13   3   1        4.54        7.05     11.16 o 
  14   3   1      295.84      342.32     78.80 o 
  15   3   1       24.62       20.37     20.19 o 
  16   3   1        1.41       -2.58     20.88 o 
  17   3   1       59.40       36.80     23.23 o 
  18   3   1        1.18       21.43     24.09 o 
 -18   4   1        0.05       -1.14     26.77 o 
 -17   4   1       12.37        8.40     29.79 o 
 -16   4   1        6.09       -8.67     19.05 o 
 -15   4   1      105.00       89.42     28.55 o 
 -14   4   1        0.57       -8.00     14.57 o 
 -13   4   1      280.99      295.24     31.85 o 
 -12   4   1       36.81       75.19     36.10 o 
 -11   4   1      176.21      169.00     27.13 o 
 -10   4   1      126.95      136.97     26.79 o 
  -9   4   1        0.40       16.75      7.85 o 
  -8   4   1      383.60      388.88     18.28 o 
  -7   4   1      122.91      133.95     10.56 o 
  -6   4   1      136.55      122.21      9.36 o 
  -5   4   1      265.00      283.94     12.85 o 
  -4   4   1        1.65        1.29      3.94 o 
  -3   4   1      308.25      315.40     11.63 o 
  -2   4   1     1195.31     1189.68     18.92 o 
  -1   4   1     1859.99     1909.50     23.05 o 
   0   4   1      622.79      613.64     14.65 o 
   1   4   1        0.74        3.19      3.59 o 
   2   4   1      182.55      180.51      8.19 o 
   3   4   1        3.80        5.01      4.48 o 
   4   4   1      480.56      550.47     15.19 o 
   5   4   1       28.70       21.71      6.00 o 
   6   4   1      589.04      597.20     17.68 o 
   7   4   1      122.28      152.96     12.08 o 
   8   4   1      137.76      201.58     34.38 o 
   9   4   1        0.74        9.12     17.08 o 
  10   4   1     1777.87     1715.84     46.80 o 
  11   4   1      358.54      391.53     34.50 o 
  12   4   1        7.48       25.86     22.26 o 
  13   4   1        0.16        1.67     17.83 o 
  14   4   1       20.10       27.45     22.25 o 
  15   4   1      342.33      278.53     54.45 o 
  16   4   1      135.17      135.62     61.36 o 
  17   4   1       45.59       29.07     25.92 o 
 -17   5   1       87.22       54.69     29.78 o 
 -16   5   1      237.41      222.20     48.06 o 
 -15   5   1      508.15      640.65     62.36 o 
 -14   5   1      286.90      296.94     43.02 o 
 -13   5   1       22.42       25.48     29.92 o 
 -12   5   1       49.06       16.66     15.80 o 
 -11   5   1       19.65      -11.60     11.60 o 
 -10   5   1        3.73       26.55     25.16 o 
  -9   5   1      887.79      906.21     40.09 o 
  -8   5   1      376.27      377.88     24.83 o 
  -7   5   1      564.61      621.35     37.68 o 
  -6   5   1      378.16      387.99     15.89 o 
  -5   5   1     1127.46     1086.35     23.20 o 
  -4   5   1      425.23      359.89     14.57 o 
  -3   5   1      247.31      241.21     11.99 o 
  -2   5   1       10.87        8.21      4.45 o 
  -1   5   1       13.60        2.80      4.74 o 
   0   5   1       21.85       30.43      8.31 o 
   1   5   1      504.99      469.41     12.00 o 
   2   5   1      270.72      276.36     12.02 o 
   3   5   1      783.37      740.86     18.16 o 
   4   5   1     1053.90     1055.18     23.13 o 
   5   5   1       33.47       22.81      6.91 o 
   6   5   1     1519.81     1492.43     32.04 o 
   7   5   1     1870.56     1757.55     44.40 o 
   8   5   1      828.24      805.48     29.70 o 
   9   5   1      295.49      270.50     28.50 o 
  10   5   1      254.91      305.64     33.64 o 
  11   5   1        2.75       11.38     19.08 o 
  12   5   1       16.50       13.50     19.87 o 
  13   5   1       45.62       32.89     19.14 o 
  14   5   1      292.10      314.05     44.84 o 
  15   5   1       54.08       63.05     28.85 o 
  16   5   1       42.94       41.14     28.22 o 
  17   5   1      134.35      195.10     65.16 o 
 -16   6   1       27.33       28.36     42.26 o 
 -15   6   1        3.06       18.11     24.31 o 
 -14   6   1       38.33       24.05     23.99 o 
 -13   6   1       23.88       19.47     21.63 o 
 -12   6   1      109.71       76.99     27.17 o 
 -11   6   1        7.25       13.46     17.82 o 
 -10   6   1       45.37       15.56     17.49 o 
  -9   6   1      162.37      167.15     22.53 o 
  -8   6   1       85.21       91.94     17.72 o 
  -7   6   1       42.46       22.86     11.65 o 
  -6   6   1       62.79       64.67     10.33 o 
  -5   6   1        3.85        8.55      7.12 o 
  -4   6   1        7.27       -1.38      6.00 o 
  -3   6   1     1294.94     1278.52     25.72 o 
  -2   6   1      234.72      280.25     18.93 o 
  -1   6   1      177.85      199.70     12.36 o 
   0   6   1      343.56      343.21     15.63 o 
   1   6   1      144.65      119.92     10.71 o 
   2   6   1     3594.20     3635.89     37.19 o 
   3   6   1       34.91       24.98      8.43 o 
   4   6   1       47.41       62.54      9.53 o 
   5   6   1        9.71        9.13      7.90 o 
   6   6   1        4.29        7.36      7.85 o 
   7   6   1     1013.05      934.97     34.35 o 
   8   6   1      171.69      115.11     19.10 o 
   9   6   1       27.11       31.65     12.90 o 
  10   6   1        7.23       10.66     16.78 o 
  11   6   1      445.57      423.98     54.69 o 
  12   6   1       34.45       26.54     19.90 o 
  13   6   1       47.42       60.78     26.04 o 
  14   6   1        0.48       -3.89     21.18 o 
  15   6   1       45.21       86.18     79.22 o 
  16   6   1       20.51       23.60     42.59 o 
 -15   7   1       52.00       22.24     48.44 o 
 -14   7   1        0.17        7.62     46.82 o 
 -13   7   1       32.09       39.17     36.07 o 
 -12   7   1       42.28        7.90     65.47 o 
 -11   7   1       50.67       34.57     22.69 o 
 -10   7   1       17.28        6.75     17.72 o 
  -9   7   1       37.95       53.56     26.25 o 
  -8   7   1      117.47       61.63     22.71 o 
  -7   7   1       33.13       23.02     13.71 o 
  -6   7   1      339.27      362.85     31.94 o 
  -5   7   1      490.17      585.15     39.26 o 
  -4   7   1       88.70       87.26     11.49 o 
  -3   7   1      179.86      221.08     16.49 o 
  -2   7   1     1204.69     1130.59     25.14 o 
  -1   7   1      350.83      311.10     16.38 o 
   0   7   1     1722.16     1761.74     33.04 o 
   1   7   1     1291.38     1328.12     36.91 o 
   2   7   1       46.95       56.58      9.67 o 
   3   7   1      436.71      422.60     19.39 o 
   4   7   1       29.46       37.06     10.65 o 
   5   7   1      692.97      674.97     31.30 o 
   6   7   1       65.68       80.06     17.48 o 
   7   7   1       10.25       19.76     12.28 o 
   8   7   1       11.40       16.19     18.40 o 
   9   7   1       73.10       78.66     25.04 o 
  10   7   1       25.33        5.78     18.02 o 
  11   7   1       38.41       34.56     22.50 o 
  12   7   1      258.23      243.95     41.67 o 
  13   7   1      125.98      124.13     34.08 o 
  14   7   1       93.83      109.93     55.44 o 
 -13   8   1        8.63      -21.65     36.66 o 
 -12   8   1       45.86       45.24     28.68 o 
 -11   8   1       83.60       49.35     51.14 o 
 -10   8   1       42.84       56.99     25.94 o 
  -9   8   1        2.82       12.91     19.65 o 
  -8   8   1       41.93       72.76     26.73 o 
  -7   8   1       48.97       36.50     21.61 o 
  -6   8   1      160.05      180.66     52.24 o 
  -5   8   1        0.00      -13.31     13.31 o 
  -4   8   1      520.58      496.52     45.12 o 
  -3   8   1      331.95      344.45     22.49 o 
  -2   8   1       30.96       18.11      8.99 o 
  -1   8   1     1088.09     1039.16     26.17 o 
   0   8   1      759.24      762.57     22.68 o 
   1   8   1      258.59      242.53     20.91 o 
   2   8   1       16.45       15.70     14.02 o 
   3   8   1      238.32      230.95     20.86 o 
   4   8   1      108.05      129.24     16.54 o 
   5   8   1       27.84       12.91     13.81 o 
   6   8   1       13.27       12.75     19.25 o 
   7   8   1        0.00       13.86     16.70 o 
   8   8   1      173.94      185.89     36.62 o 
   9   8   1       87.92       74.57     27.09 o 
  10   8   1       63.42       41.81     24.70 o 
  11   8   1      125.15      120.81     34.75 o 
  12   8   1       88.60       23.56     27.51 o 
  13   8   1      251.67      268.86     70.36 o 
 -11   9   1       24.16       19.15     25.74 o 
 -10   9   1       41.83       38.59     28.15 o 
  -9   9   1       34.84        7.27     34.14 o 
  -8   9   1      268.25      280.93    101.87 o 
  -7   9   1       88.65       47.59     20.62 o 
  -6   9   1      306.03      288.72     35.32 o 
  -5   9   1        3.48       13.34     14.57 o 
  -4   9   1      291.20      316.58     34.00 o 
  -3   9   1      691.60      791.94     46.53 o 
  -2   9   1        0.24      -10.81     10.81 o 
  -1   9   1      348.12      340.52     29.42 o 
   0   9   1       13.50       10.91     13.53 o 
   1   9   1        1.32        1.72     10.64 o 
   2   9   1       47.20       55.62     19.85 o 
   3   9   1       25.64       32.26     18.11 o 
   4   9   1        1.74       18.19     16.44 o 
   5   9   1        8.31       12.63     19.37 o 
   6   9   1        5.29       10.83     15.84 o 
   7   9   1      240.45      308.68     37.09 o 
   8   9   1        2.08      -11.68     14.66 o 
   9   9   1       94.21       42.42     55.84 o 
  10   9   1       29.49        9.10     24.45 o 
  -8  10   1       12.39       15.99     19.82 o 
  -7  10   1       26.03       19.48     20.02 o 
  -6  10   1      355.30      375.94     40.96 o 
  -5  10   1      191.61      187.89     46.84 o 
  -4  10   1      433.56      537.20     57.32 o 
  -3  10   1      119.85      124.49     49.70 o 
  -2  10   1      142.82      136.73     51.71 o 
  -1  10   1       71.52       52.27     39.18 o 
   0  10   1        7.95        5.18     18.98 o 
   1  10   1      234.17      250.18     59.37 o 
   2  10   1      144.23      111.44     49.96 o 
   3  10   1        4.78      -15.89     15.89 o 
   4  10   1      121.42      155.48     28.63 o 
   5  10   1        7.85       55.28     21.21 o 
   6  10   1       18.83       36.26     21.80 o 
   7  10   1       23.32       13.96     21.24 o 
 -18   0   2       59.97       54.51     32.64 o 
 -17   0   2      198.48      219.59     45.65 o 
 -16   0   2       77.92        2.04     19.51 o 
 -15   0   2      977.75      917.15     65.28 o 
 -14   0   2      536.02      534.93     44.15 o 
 -13   0   2      344.63      367.80     37.06 o 
 -12   0   2      583.60      629.94     32.96 o 
 -11   0   2        9.20       33.85     24.89 o 
 -10   0   2     1070.70     1012.66     35.75 o 
  -9   0   2      898.44      858.23     31.80 o 
  -8   0   2     1592.19     1740.37     38.25 o 
  -7   0   2     4744.50     4623.93     60.46 o 
  -6   0   2       57.64       64.84      9.78 o 
  -5   0   2     4848.77     4727.79     52.84 o 
  -4   0   2    14117.40    13386.14     98.29 o 
  -3   0   2    11833.38    10737.75     94.92 o 
  -2   0   2    23066.67    20883.25    142.71 o 
  -1   0   2     4929.29     4549.16     40.22 o 
   0   0   2     2041.38     1922.70     15.65 o 
   1   0   2     2467.67     2304.58     25.35 o 
   2   0   2     2251.94     2072.06     40.16 o 
   3   0   2        3.37        0.92      5.24 o 
   4   0   2     4484.90     4343.66     57.15 o 
   5   0   2     4936.49     4811.95     61.36 o 
   6   0   2      225.61      246.53     16.75 o 
   7   0   2        2.14        7.08      7.86 o 
   8   0   2        5.43       -6.51      6.51 o 
   9   0   2       90.21       73.63     13.36 o 
  10   0   2      207.63      227.68     33.15 o 
  11   0   2       44.82       52.26     14.12 o 
  12   0   2      648.47      568.91     35.91 o 
  13   0   2     1312.29     1361.10    130.07 o 
  14   0   2       95.40      125.04     25.20 o 
  15   0   2      173.07      235.25     33.51 o 
  16   0   2       47.41       60.18     29.91 o 
 -19   1   2       12.16        4.08     28.06 o 
 -18   1   2       31.36       40.97     34.37 o 
 -17   1   2      354.45      286.67     55.47 o 
 -16   1   2        0.03       17.67     12.68 o 
 -15   1   2       52.00       58.74     16.67 o 
 -14   1   2      563.35      570.50     29.69 o 
 -13   1   2      903.62      841.41     28.93 o 
 -12   1   2     1176.27     1191.71     44.81 o 
 -11   1   2       88.74      102.10     13.47 o 
 -10   1   2      147.87      172.02     17.74 o 
  -9   1   2        0.00       22.03      6.28 o 
  -8   1   2       17.70        5.37      5.48 o 
  -7   1   2     1539.84     1536.02     23.86 o 
  -6   1   2      108.16      102.11      7.80 o 
  -5   1   2     6867.92     6850.65     51.85 o 
  -4   1   2      332.23      347.61      9.68 o 
  -3   1   2    15449.37    14436.35     67.26 o 
  -2   1   2     5969.43     5517.24     35.07 o 
  -1   1   2      453.20      401.52      7.17 o 
   0   1   2      144.57      110.55      3.67 o 
   1   1   2      538.98      492.63     11.03 o 
   2   1   2     3967.44     3754.03     25.13 o 
   3   1   2       16.52        6.66      4.69 o 
   4   1   2      180.67      150.91      8.48 o 
   5   1   2     2924.24     3005.21     33.10 o 
   6   1   2      544.31      592.77     15.97 o 
   7   1   2       25.21       23.88      6.25 o 
   8   1   2      242.53      273.78     15.54 o 
   9   1   2      507.60      527.70     19.41 o 
  10   1   2      341.04      374.61     24.04 o 
  11   1   2      414.61      394.50     21.28 o 
  12   1   2        0.12        8.09     10.73 o 
  13   1   2        1.37        4.27      9.42 o 
  14   1   2        0.77       10.55     13.39 o 
  15   1   2      109.51      117.31     23.06 o 
  16   1   2      677.22      782.56     62.44 o 
  17   1   2      627.78      632.48     84.36 o 
 -19   2   2      186.81      200.71     55.28 o 
 -18   2   2        9.58        1.07     20.04 o 
 -17   2   2      172.14      170.74     35.73 o 
 -16   2   2      532.22      590.02     49.64 o 
 -15   2   2       11.88        1.62     16.63 o 
 -14   2   2      210.02      238.25     23.04 o 
 -13   2   2       93.29      115.00     25.51 o 
 -12   2   2       53.60       62.54     14.79 o 
 -11   2   2      816.32      791.60     29.89 o 
 -10   2   2      211.72      199.34     16.84 o 
  -9   2   2      163.75      150.74     11.69 o 
  -8   2   2      297.48      273.24     13.51 o 
  -7   2   2       22.87       41.85      6.60 o 
  -6   2   2     1460.57     1492.76     22.00 o 
  -5   2   2      839.85      884.80     15.67 o 
  -4   2   2      232.78      258.75      8.58 o 
  -3   2   2       58.73       63.05      4.86 o 
  -2   2   2      250.81      264.51      7.59 o 
  -1   2   2       83.68       97.30      4.99 o 
   0   2   2        0.34        5.17      3.37 o 
   1   2   2      197.55      173.69      6.29 o 
   2   2   2     3041.96     2971.96     26.00 o 
   3   2   2     3449.96     3317.30     30.90 o 
   4   2   2     1455.78     1467.64     20.74 o 
   5   2   2     1967.32     2000.30     27.51 o 
   6   2   2        7.10        7.11      5.07 o 
   7   2   2       54.75       73.71      8.55 o 
   8   2   2      155.34      182.56     15.07 o 
   9   2   2       56.88       66.28     12.09 o 
  10   2   2      356.08      360.35     29.48 o 
  11   2   2      177.26      239.50     18.72 o 
  12   2   2      508.17      444.48     35.40 o 
  13   2   2      342.28      313.49     36.49 o 
  14   2   2      182.07      241.45     32.40 o 
  15   2   2       39.67       61.29     39.72 o 
  16   2   2       55.03       35.32     23.67 o 
  17   2   2        9.80       22.38     22.81 o 
  18   2   2       28.05       60.59     27.29 o 
 -19   3   2       62.74       23.93     25.65 o 
 -18   3   2      306.14      324.53     45.79 o 
 -17   3   2        3.24        9.33     31.65 o 
 -16   3   2      117.51      146.82     32.05 o 
 -15   3   2      129.65      157.43     46.12 o 
 -14   3   2      187.10      156.80     24.57 o 
 -13   3   2       67.34       52.70     16.59 o 
 -12   3   2      564.42      576.43     41.36 o 
 -11   3   2      254.16      269.63     21.52 o 
 -10   3   2      463.05      465.43     19.82 o 
  -9   3   2      180.95      208.12     13.67 o 
  -8   3   2      427.50      460.45     15.69 o 
  -7   3   2       46.68       35.86      7.22 o 
  -6   3   2      656.24      656.66     17.87 o 
  -5   3   2      578.74      653.63     14.62 o 
  -4   3   2       25.16       11.43      4.09 o 
  -3   3   2       19.17       39.11      4.68 o 
  -2   3   2     3798.74     3743.83     28.22 o 
  -1   3   2      235.80      247.79      6.68 o 
   0   3   2       20.30       19.41      3.77 o 
   1   3   2     4656.48     4576.73     32.46 o 
   2   3   2       21.88       30.27      4.79 o 
   3   3   2     6393.49     6513.49     51.21 o 
   4   3   2     3352.02     3357.18     35.83 o 
   5   3   2      774.66      767.42     17.69 o 
   6   3   2      172.88      191.22     11.71 o 
   7   3   2      454.92      396.57     25.04 o 
   8   3   2        9.31       17.88      6.57 o 
   9   3   2     1139.19     1155.27     29.01 o 
  10   3   2        1.00       -7.35      7.35 o 
  11   3   2       46.50       45.80     12.48 o 
  12   3   2        1.52       18.89     26.74 o 
  13   3   2      336.30      340.91     36.96 o 
  14   3   2      117.76       88.66     25.20 o 
  15   3   2       76.05       27.79     22.13 o 
  16   3   2       53.73       48.89     25.84 o 
  17   3   2      204.33      137.09     45.83 o 
  18   3   2      143.35      145.06     36.68 o 
 -18   4   2       19.95        5.64     23.19 o 
 -17   4   2      186.42      133.82     47.86 o 
 -16   4   2       10.32       25.11     30.02 o 
 -15   4   2        3.66       -7.22     18.24 o 
 -14   4   2       15.04       31.50     30.08 o 
 -13   4   2       14.95        4.71     19.77 o 
 -12   4   2      184.91      209.94     29.97 o 
 -11   4   2      115.95      101.75     15.84 o 
 -10   4   2       87.11       66.54     12.28 o 
  -9   4   2      134.34      155.27     16.07 o 
  -8   4   2        0.04       14.56     14.07 o 
  -7   4   2      919.10      902.52     20.72 o 
  -6   4   2     1021.01     1044.37     25.05 o 
  -5   4   2     1845.16     1838.16     25.30 o 
  -4   4   2      268.38      288.98     10.83 o 
  -3   4   2      661.39      680.17     14.40 o 
  -2   4   2      574.48      611.06     13.61 o 
  -1   4   2     3115.70     3010.94     28.76 o 
   0   4   2     4899.77     5197.61     43.93 o 
   1   4   2      395.68      389.66     10.54 o 
   2   4   2       20.12       17.28      4.24 o 
   3   4   2       81.60       94.54      8.44 o 
   4   4   2     3940.29     3919.18     42.14 o 
   5   4   2      681.61      626.50     22.59 o 
   6   4   2        6.24        6.02      5.60 o 
   7   4   2      302.09      324.59     18.35 o 
   8   4   2      696.59      574.41     30.08 o 
   9   4   2       70.04       72.15     15.03 o 
  10   4   2        2.47       19.80      8.98 o 
  11   4   2      240.92      203.72     29.96 o 
  12   4   2       72.35       67.01     31.33 o 
  13   4   2      192.78      190.29     30.22 o 
  14   4   2      589.74      617.29     58.12 o 
  15   4   2       84.06       39.81     45.58 o 
  16   4   2        0.27        6.78     23.37 o 
  17   4   2        3.89       19.77     25.61 o 
 -17   5   2       48.25       25.41     25.84 o 
 -16   5   2        0.65       14.27     22.11 o 
 -15   5   2      103.51       47.93     25.93 o 
 -14   5   2        5.70       -5.97     15.62 o 
 -13   5   2        0.47        6.91     16.37 o 
 -12   5   2       85.18       83.63     22.26 o 
 -11   5   2     1482.11     1381.72     58.63 o 
 -10   5   2       53.36       57.03     15.81 o 
  -9   5   2      677.25      778.26     30.10 o 
  -8   5   2      925.43      873.90     44.42 o 
  -7   5   2      332.50      328.02     17.48 o 
  -6   5   2      662.18      631.14     18.69 o 
  -5   5   2      468.96      478.23     16.62 o 
  -4   5   2     1334.55     1340.32     25.24 o 
  -3   5   2      369.61      421.39     15.57 o 
  -2   5   2       51.55       46.50      6.43 o 
  -1   5   2     1301.62     1311.58     25.48 o 
   0   5   2      127.19      156.67     10.26 o 
   1   5   2      209.69      224.54     13.33 o 
   2   5   2       62.04       98.80      8.53 o 
   3   5   2       26.56       25.89      6.76 o 
   4   5   2        0.60       -0.46      5.38 o 
   5   5   2     1657.52     1596.34     30.50 o 
   6   5   2      320.42      296.95     25.54 o 
   7   5   2       22.19        9.50      8.54 o 
   8   5   2        9.39        6.64     13.95 o 
   9   5   2       62.39       18.61     12.17 o 
  10   5   2      270.17      190.21     26.87 o 
  11   5   2        2.94      -17.23     17.95 o 
  12   5   2        0.01       -9.06     16.16 o 
  13   5   2       15.42       15.88     19.99 o 
  14   5   2       33.54       57.13     24.59 o 
  15   5   2        1.92       -3.70     18.31 o 
  16   5   2       24.99       -9.70     23.74 o 
 -16   6   2      192.39      222.00     42.94 o 
 -15   6   2      429.83      446.32     55.64 o 
 -14   6   2       18.46        6.29     20.31 o 
 -13   6   2       27.47       19.96     18.13 o 
 -12   6   2      285.19      243.41     38.04 o 
 -11   6   2       34.64        1.23     17.36 o 
 -10   6   2      425.60      388.13     63.53 o 
  -9   6   2        9.25       10.93      9.88 o 
  -8   6   2       74.81       65.72     17.46 o 
  -7   6   2      249.24      247.47     20.33 o 
  -6   6   2       60.11       73.05     17.75 o 
  -5   6   2       10.07       -5.25      6.76 o 
  -4   6   2        3.46        0.84      5.62 o 
  -3   6   2      523.35      561.91     16.66 o 
  -2   6   2      226.69      254.78     16.60 o 
  -1   6   2      195.43      198.87     12.35 o 
   0   6   2      842.75      872.06     21.47 o 
   1   6   2      212.98      217.44     13.38 o 
   2   6   2      471.99      461.03     15.08 o 
   3   6   2       32.04       33.98      8.51 o 
   4   6   2     1927.50     1945.02     37.56 o 
   5   6   2     2493.49     2353.67     50.06 o 
   6   6   2      196.20      170.69     17.47 o 
   7   6   2      300.05      338.32     23.50 o 
   8   6   2      550.45      488.21     32.40 o 
   9   6   2        0.37      -23.57     23.57 o 
  10   6   2        0.92      -16.63     16.63 o 
  11   6   2      476.04      453.52     50.04 o 
  12   6   2      527.16      525.88     55.06 o 
  13   6   2        1.30       -4.84     18.41 o 
  14   6   2       97.55       83.11     34.70 o 
  15   6   2        0.47        3.49     19.20 o 
 -15   7   2       16.66       56.67     49.28 o 
 -14   7   2       15.18       41.75     26.94 o 
 -13   7   2        0.83        0.59     22.20 o 
 -12   7   2      469.72      657.61     64.09 o 
 -11   7   2        2.14      -14.16     15.39 o 
 -10   7   2        3.72       -8.28     15.72 o 
  -9   7   2      125.24      116.44     29.43 o 
  -8   7   2      137.26      132.48     29.34 o 
  -7   7   2       70.44       97.35     19.87 o 
  -6   7   2       39.00       31.99     13.61 o 
  -5   7   2      623.21      619.44     27.10 o 
  -4   7   2      581.88      544.07     18.18 o 
  -3   7   2       48.71       62.90     10.92 o 
  -2   7   2       46.92       56.42      9.55 o 
  -1   7   2     2020.25     1987.14     32.73 o 
   0   7   2        0.10       -5.80      5.80 o 
   1   7   2        9.61        8.34      7.12 o 
   2   7   2       73.65       76.76     11.55 o 
   3   7   2       94.41       86.70     11.70 o 
   4   7   2       46.16       51.12     12.05 o 
   5   7   2       96.70       99.05     19.42 o 
   6   7   2        8.93       15.01      8.68 o 
   7   7   2       54.88       39.44     18.43 o 
   8   7   2        5.64       33.66     20.02 o 
   9   7   2        0.64      -16.16     16.16 o 
  10   7   2      269.76      226.83     39.47 o 
  11   7   2      362.08      383.68     48.79 o 
  12   7   2      529.33      551.64     59.42 o 
  13   7   2        0.06       20.33     23.16 o 
  14   7   2        3.88       52.61     49.26 o 
 -13   8   2       38.38       67.85     34.94 o 
 -12   8   2       60.53      100.21     32.54 o 
 -11   8   2       10.67        5.39     21.10 o 
 -10   8   2      258.55      362.02     49.08 o 
  -9   8   2       49.15       39.32     22.38 o 
  -8   8   2       11.57       -5.15     15.40 o 
  -7   8   2      188.00      215.75     46.90 o 
  -6   8   2      288.10      256.37     37.77 o 
  -5   8   2      986.81     1042.47     42.09 o 
  -4   8   2      911.77     1028.89     48.44 o 
  -3   8   2      107.21      103.71     12.83 o 
  -2   8   2      636.94      695.06     24.94 o 
  -1   8   2      401.72      438.17     20.62 o 
   0   8   2      157.64      135.77     14.98 o 
   1   8   2       40.99       34.25     12.07 o 
   2   8   2       78.05       64.72     13.98 o 
   3   8   2       34.94       32.27     13.21 o 
   4   8   2      342.55      376.80     29.65 o 
   5   8   2        0.23        0.43     14.77 o 
   6   8   2       44.44       37.81     18.13 o 
   7   8   2       26.46       25.30     21.96 o 
   8   8   2      123.80      114.29     29.35 o 
   9   8   2      250.01      299.60     55.47 o 
  10   8   2       95.44       73.41     29.70 o 
  11   8   2      109.68       98.25     32.86 o 
  12   8   2      209.40      215.04     44.24 o 
 -11   9   2       21.10       18.89     23.97 o 
 -10   9   2      151.02      194.40     40.88 o 
  -9   9   2       19.60        1.53     21.38 o 
  -8   9   2        0.23        6.11     18.81 o 
  -7   9   2       14.11       28.42     21.68 o 
  -6   9   2        6.41       -5.42     13.74 o 
  -5   9   2       76.68       63.16     20.29 o 
  -4   9   2       79.65      117.42     22.50 o 
  -3   9   2      227.95      287.80     40.34 o 
  -2   9   2      271.32      359.55     44.73 o 
  -1   9   2       53.51        6.22     16.22 o 
   0   9   2        2.32        6.69     10.98 o 
   1   9   2       94.09      111.83     17.36 o 
   2   9   2      754.64      846.13     36.46 o 
   3   9   2      221.17      249.12     30.98 o 
   4   9   2      289.69      252.51     31.52 o 
   5   9   2        1.77       12.87     17.56 o 
   6   9   2      236.50      289.89     35.45 o 
   7   9   2       25.98       46.16     20.48 o 
   8   9   2       44.36       48.56     22.52 o 
   9   9   2      100.03      123.47     30.27 o 
  10   9   2       40.77       25.51     22.77 o 
  -8  10   2       55.15       19.95     23.16 o 
  -7  10   2        0.56       10.44     16.54 o 
  -6  10   2        8.27        4.70     18.16 o 
  -5  10   2       34.37       57.81     29.73 o 
  -4  10   2        0.69      -31.34     31.34 o 
  -3  10   2       44.33       16.73     35.60 o 
  -2  10   2      167.01      133.32     51.41 o 
  -1  10   2      104.04      151.36     34.28 o 
   0  10   2       36.76       17.22     22.21 o 
   1  10   2      395.73      495.81     78.63 o 
   2  10   2       17.55       40.70     20.15 o 
   3  10   2      254.37      323.17     36.81 o 
   4  10   2      109.05       57.97     22.12 o 
   5  10   2      447.65      557.36     48.88 o 
   6  10   2       10.87       20.68     20.33 o 
   7  10   2       53.36       56.48     24.88 o 
 -19   1   3       26.33       34.35     33.62 o 
 -18   1   3      142.85      119.00     40.69 o 
 -17   1   3       98.44       83.76     22.30 o 
 -16   1   3       55.14       51.57     15.99 o 
 -15   1   3      148.49      184.76     22.55 o 
 -14   1   3       30.57       13.08     15.79 o 
 -13   1   3      130.50      120.01     18.09 o 
 -12   1   3      142.20      134.55     19.05 o 
 -11   1   3      104.75      135.52     12.39 o 
 -10   1   3      404.65      446.36     18.65 o 
  -9   1   3      819.80      829.47     20.70 o 
  -8   1   3      295.24      347.87     14.20 o 
  -7   1   3     1310.22     1277.94     21.47 o 
  -6   1   3      476.77      512.69     13.07 o 
  -5   1   3     1420.60     1377.48     18.68 o 
  -4   1   3    17224.55    16612.64     78.18 o 
  -3   1   3     3236.37     3088.03     26.59 o 
  -2   1   3     1237.40     1164.15     15.23 o 
  -1   1   3     1636.78     1604.87     16.12 o 
   0   1   3     1140.29     1040.09     10.19 o 
   1   1   3     3239.12     3115.64     29.74 o 
   2   1   3     1297.75     1315.15     12.76 o 
   3   1   3     2094.09     2056.67     22.78 o 
   4   1   3       21.92       26.37      5.21 o 
   5   1   3     3328.22     3340.28     35.83 o 
   6   1   3      361.15      362.91     16.10 o 
   7   1   3        0.49       -2.57      5.99 o 
   8   1   3      233.64      267.58     16.67 o 
   9   1   3      474.03      547.95     23.39 o 
  10   1   3      274.71      276.88     18.65 o 
  11   1   3      463.50      502.85     48.91 o 
  12   1   3     2869.04     2666.93     52.85 o 
  13   1   3       60.57       49.56     20.00 o 
  14   1   3      113.68      125.85     22.35 o 
  15   1   3      143.48      140.93     24.46 o 
  16   1   3       16.60       16.88     20.66 o 
  17   1   3       17.72       20.83     29.76 o 
 -19   2   3        2.87       25.90     32.02 o 
 -18   2   3       21.08       28.09     30.26 o 
 -17   2   3       89.83      128.07     41.12 o 
 -16   2   3      207.12      214.27     62.11 o 
 -15   2   3      226.24      195.71     40.00 o 
 -14   2   3      689.94      716.47     34.69 o 
 -13   2   3     1113.50     1029.62     44.97 o 
 -12   2   3      179.15      214.26     21.27 o 
 -11   2   3      271.56      250.20     16.72 o 
 -10   2   3      650.91      575.26     23.73 o 
  -9   2   3       25.78       41.04      7.37 o 
  -8   2   3     1956.78     1962.40     29.28 o 
  -7   2   3       22.50       28.01      6.10 o 
  -6   2   3       49.91       43.09      5.53 o 
  -5   2   3       73.91       66.72      5.42 o 
  -4   2   3     2679.16     2501.20     22.67 o 
  -3   2   3    13340.27    12512.14     67.46 o 
  -2   2   3      301.98      274.67      7.24 o 
  -1   2   3      656.84      599.76     10.75 o 
   0   2   3      614.98      551.25     10.34 o 
   1   2   3       86.56       84.39      4.65 o 
   2   2   3      971.42      919.47     18.54 o 
   3   2   3      186.22      208.11      8.06 o 
   4   2   3        2.14        5.49      3.51 o 
   5   2   3     2624.93     2601.49     31.75 o 
   6   2   3        1.66       10.67      6.80 o 
   7   2   3      227.68      270.90     13.79 o 
   8   2   3     1282.68     1326.99     27.83 o 
   9   2   3       48.51       50.67     10.30 o 
  10   2   3        0.17        2.05      6.38 o 
  11   2   3      253.69      236.96     18.75 o 
  12   2   3       57.11       57.83     19.69 o 
  13   2   3       10.35       35.35     13.18 o 
  14   2   3        0.01       17.17     19.26 o 
  15   2   3       35.21       20.00     22.91 o 
  16   2   3      572.00      614.95     58.62 o 
  17   2   3       39.12       57.07     25.10 o 
  18   2   3      132.85      162.76     54.40 o 
 -19   3   3      166.51      206.10     58.30 o 
 -18   3   3        5.71       13.22     44.61 o 
 -17   3   3       89.75       65.36     39.80 o 
 -16   3   3      463.64      529.51     52.00 o 
 -15   3   3       40.74      104.42     32.82 o 
 -14   3   3        9.69        0.30     12.83 o 
 -13   3   3      728.58      715.22     32.50 o 
 -12   3   3        7.25       22.81     14.26 o 
 -11   3   3        0.82       14.65     14.54 o 
 -10   3   3       18.84       34.23     14.99 o 
  -9   3   3       93.93      105.55     11.59 o 
  -8   3   3     1996.70     1985.85     30.00 o 
  -7   3   3      751.93      771.19     17.71 o 
  -6   3   3     1622.27     1667.50     22.97 o 
  -5   3   3      538.39      617.22     13.92 o 
  -4   3   3     1018.51      970.36     15.54 o 
  -3   3   3      123.10      133.19      7.47 o 
  -2   3   3     2478.33     2570.99     21.41 o 
  -1   3   3      376.00      385.77      8.64 o 
   0   3   3     2706.43     2579.73     24.22 o 
   1   3   3     2821.63     3031.40     26.35 o 
   2   3   3     1300.03     1314.01     18.93 o 
   3   3   3     1150.59     1286.96     20.00 o 
   4   3   3      253.55      275.56     13.12 o 
   5   3   3       45.78       52.18      5.79 o 
   6   3   3      249.51      272.19     12.66 o 
   7   3   3       38.52       39.39     10.58 o 
   8   3   3      191.81      199.12     13.95 o 
   9   3   3      119.26      134.10     16.80 o 
  10   3   3      246.15      252.38     27.85 o 
  11   3   3        5.74       16.44     13.79 o 
  12   3   3        5.60       20.37     14.82 o 
  13   3   3       10.58        4.85     16.96 o 
  14   3   3       16.40       17.39     20.22 o 
  15   3   3       20.64       40.39     28.18 o 
  16   3   3      203.56      229.61     82.00 o 
  17   3   3       37.81       17.36     23.80 o 
 -18   4   3        1.06       12.30     24.01 o 
 -17   4   3        5.59       18.96     21.49 o 
 -16   4   3       37.12       58.79     25.66 o 
 -15   4   3      329.69      359.04     45.44 o 
 -14   4   3       51.52       65.22     21.70 o 
 -13   4   3        0.38        1.90     14.07 o 
 -12   4   3       55.15       71.97     16.63 o 
 -11   4   3       10.15       43.89      9.77 o 
 -10   4   3      110.26      130.08     24.72 o 
  -9   4   3       73.54       54.53     11.33 o 
  -8   4   3      261.84      270.36     14.89 o 
  -7   4   3      758.97      730.61     18.52 o 
  -6   4   3     1582.79     1569.80     24.16 o 
  -5   4   3      787.03      848.69     17.28 o 
  -4   4   3      321.89      373.31     12.34 o 
  -3   4   3      932.17      970.96     16.57 o 
  -2   4   3        3.86        1.05      3.31 o 
  -1   4   3      401.01      390.66      9.41 o 
   0   4   3       45.72       47.85      5.54 o 
   1   4   3       33.20       39.76      6.47 o 
   2   4   3       96.40       93.08      6.98 o 
   3   4   3      378.78      356.56     13.33 o 
   4   4   3      302.43      303.94     17.22 o 
   5   4   3     2008.24     2060.48     30.24 o 
   6   4   3        2.73       18.14      5.63 o 
   7   4   3      138.64      152.77     16.83 o 
   8   4   3        2.87       18.36     16.07 o 
   9   4   3       58.50       45.90     29.27 o 
  10   4   3       25.19       55.08     13.04 o 
  11   4   3      469.11      479.87     57.87 o 
  12   4   3       17.02       14.63     17.21 o 
  13   4   3      264.21      217.05     37.24 o 
  14   4   3       70.96       42.41     25.36 o 
  15   4   3      283.91      329.35     46.09 o 
  16   4   3       32.00       32.07     33.17 o 
  17   4   3        0.28       24.94     25.69 o 
 -17   5   3      218.38      186.03     39.63 o 
 -16   5   3        9.83       17.84     23.18 o 
 -15   5   3      118.78      181.94     50.13 o 
 -14   5   3      113.16      135.29     37.82 o 
 -13   5   3      746.20      707.17     58.87 o 
 -12   5   3        8.25       36.31     15.99 o 
 -11   5   3      827.78      790.03     41.89 o 
 -10   5   3        0.97       10.04     10.90 o 
  -9   5   3       32.59        5.67     10.55 o 
  -8   5   3      140.88      176.17     19.04 o 
  -7   5   3       59.17       69.36     12.60 o 
  -6   5   3     1603.16     1441.64     25.68 o 
  -5   5   3       83.00       78.84      8.99 o 
  -4   5   3       51.56       46.50      7.20 o 
  -3   5   3      374.02      316.02     13.57 o 
  -2   5   3      277.74      304.18     12.49 o 
  -1   5   3        8.95       16.19      5.95 o 
   0   5   3       69.41       66.70      8.16 o 
   1   5   3      613.89      618.45     16.28 o 
   2   5   3      648.19      688.57     14.87 o 
   3   5   3      505.11      469.97     16.22 o 
   4   5   3       17.31       25.86      6.91 o 
   5   5   3      105.47      100.05     12.56 o 
   6   5   3        2.94        4.62      7.50 o 
   7   5   3     1096.94      995.21     35.55 o 
   8   5   3     1132.99      967.94     42.54 o 
   9   5   3      834.81      809.09     35.45 o 
  10   5   3      109.87      104.01     26.52 o 
  11   5   3       44.50       79.76     24.09 o 
  12   5   3       27.24       29.46     20.18 o 
  13   5   3      243.67      270.10     41.54 o 
  14   5   3      333.26      369.58     48.84 o 
  15   5   3      145.35      148.08     37.25 o 
  16   5   3      201.68      228.83     45.03 o 
 -16   6   3       35.13      -17.96     20.10 o 
 -15   6   3       39.22       36.09     25.06 o 
 -14   6   3        6.58        4.81     19.60 o 
 -13   6   3      248.19      274.79     41.63 o 
 -12   6   3      206.47      180.10     36.00 o 
 -11   6   3      119.29      132.20     30.76 o 
 -10   6   3      229.42      241.43     36.15 o 
  -9   6   3      311.44      290.21     35.51 o 
  -8   6   3      106.13      114.23     17.82 o 
  -7   6   3       92.45       79.63     15.65 o 
  -6   6   3      264.28      244.99     20.14 o 
  -5   6   3     1505.48     1507.61     27.81 o 
  -4   6   3      699.31      720.38     19.65 o 
  -3   6   3        3.66       11.14      5.98 o 
  -2   6   3     1095.16     1146.35     26.33 o 
  -1   6   3      301.11      325.11     18.76 o 
   0   6   3       26.46       21.43      7.05 o 
   1   6   3      394.85      400.12     16.00 o 
   2   6   3      224.42      252.84     14.15 o 
   3   6   3      696.87      685.52     26.41 o 
   4   6   3       73.77       89.92     13.95 o 
   5   6   3       14.14        9.46      8.90 o 
   6   6   3      188.67      152.49     18.21 o 
   7   6   3      163.13      112.94     16.80 o 
   8   6   3      567.69      544.99     39.75 o 
   9   6   3      461.47      474.12     49.09 o 
  10   6   3       67.02       67.05     23.69 o 
  11   6   3       84.36       48.45     23.59 o 
  12   6   3       14.25       -1.32     26.46 o 
  13   6   3        7.96       -5.28     19.84 o 
  14   6   3       19.93       48.58     27.33 o 
  15   6   3      121.50      112.28     34.67 o 
 -15   7   3       30.65       13.53     23.75 o 
 -14   7   3        0.03        0.34     23.16 o 
 -13   7   3       12.35       20.69     24.08 o 
 -12   7   3        2.43      -23.13     26.40 o 
 -11   7   3       24.07       23.81     23.89 o 
 -10   7   3       41.54        8.31     19.69 o 
  -9   7   3      109.35       63.70     23.04 o 
  -8   7   3       26.06       10.92     17.55 o 
  -7   7   3        0.30       14.98     11.86 o 
  -6   7   3      131.19      101.28     20.73 o 
  -5   7   3      404.84      440.47     24.92 o 
  -4   7   3      201.13      187.33     14.49 o 
  -3   7   3     2639.48     2813.98     45.50 o 
  -2   7   3       55.50       70.99      9.21 o 
  -1   7   3      123.64      182.39     16.58 o 
   0   7   3      131.05      138.66     12.95 o 
   1   7   3       15.93       21.59      7.59 o 
   2   7   3      729.76      663.95     25.44 o 
   3   7   3       13.54        5.16      7.06 o 
   4   7   3      418.87      411.66     25.19 o 
   5   7   3       25.34       41.83      8.84 o 
   6   7   3       12.05       22.21      9.83 o 
   7   7   3       11.45       28.67     18.85 o 
   8   7   3      247.90      345.31     43.78 o 
   9   7   3       16.84       14.24     20.72 o 
  10   7   3        7.53       10.32     21.54 o 
  11   7   3        6.97       -9.78     17.11 o 
  12   7   3        4.52       -2.46     24.14 o 
  13   7   3        9.28      -16.96     20.33 o 
  14   7   3       10.55      -31.36     31.36 o 
 -13   8   3      160.52      117.26     34.48 o 
 -12   8   3      141.90      129.96     34.44 o 
 -11   8   3        1.06       19.81     21.61 o 
 -10   8   3       30.94       -1.35     19.65 o 
  -9   8   3       88.75       81.27     27.29 o 
  -8   8   3       12.79       14.29     17.85 o 
  -7   8   3       11.74        3.75     16.91 o 
  -6   8   3      147.50      141.29     29.81 o 
  -5   8   3      397.90      385.23     31.82 o 
  -4   8   3      749.40      702.89     42.91 o 
  -3   8   3       91.75      105.37     17.39 o 
  -2   8   3       49.95       57.90     11.31 o 
  -1   8   3      460.04      471.52     22.68 o 
   0   8   3      205.20      208.97     20.22 o 
   1   8   3        8.36        7.12      9.99 o 
   2   8   3       85.53       61.34     14.82 o 
   3   8   3        5.67       13.43     12.38 o 
   4   8   3       55.11       30.01     23.55 o 
   5   8   3      160.65      165.77     25.94 o 
   6   8   3      229.44      236.07     31.46 o 
   7   8   3       31.55       20.49     17.27 o 
   8   8   3       83.72       38.74     60.08 o 
   9   8   3       95.12      125.13     38.25 o 
  10   8   3       28.05       37.81     33.07 o 
  11   8   3       10.27       15.50     27.34 o 
  12   8   3        6.87      -21.12     35.26 o 
 -11   9   3        0.76        6.26     24.85 o 
 -10   9   3        8.01      -11.49     22.69 o 
  -9   9   3      342.39      350.32     48.68 o 
  -8   9   3        9.76       -9.75     20.51 o 
  -7   9   3      455.67      493.86     67.62 o 
  -6   9   3       12.54        2.98     30.18 o 
  -5   9   3        4.83      -12.54     12.54 o 
  -4   9   3       13.41       13.51     13.17 o 
  -3   9   3      120.78      105.76     30.60 o 
  -2   9   3       31.57       41.35     23.08 o 
  -1   9   3      216.15      222.24     21.79 o 
   0   9   3      118.87      108.19     16.70 o 
   1   9   3       47.23       50.34     13.95 o 
   2   9   3       30.46       33.45     13.35 o 
   3   9   3      170.34      175.75     31.46 o 
   4   9   3       51.32      103.33     24.03 o 
   5   9   3      110.55       95.31     28.90 o 
   6   9   3      457.60      588.03     49.08 o 
   7   9   3       43.53       41.21     21.41 o 
   8   9   3        0.03       11.77     18.19 o 
   9   9   3       36.23       28.17     21.23 o 
  10   9   3       10.86        3.56     42.89 o 
  -8  10   3        6.28      -14.07     18.34 o 
  -7  10   3      129.61      139.54     29.51 o 
  -6  10   3        5.14        1.62     32.53 o 
  -5  10   3       45.59       46.16     44.54 o 
  -4  10   3       20.93        1.62     37.24 o 
  -3  10   3       73.07       58.06     42.09 o 
  -2  10   3       23.53       37.44     24.98 o 
  -1  10   3      226.97      323.69     46.67 o 
   0  10   3       88.31       82.59     28.31 o 
   1  10   3        0.03      -12.93     17.68 o 
   2  10   3        7.40       27.83     18.91 o 
   3  10   3      228.99      245.88     33.81 o 
   4  10   3      152.37      156.65     29.03 o 
   5  10   3        8.09       -9.29     18.48 o 
   6  10   3       31.69       58.55     24.32 o 
   7  10   3        0.74       10.44     27.62 o 
 -19   0   4      145.68      217.03     50.33 o 
 -18   0   4       64.61       53.43     29.95 o 
 -17   0   4      435.87      402.18     61.08 o 
 -16   0   4        0.17        9.05     20.04 o 
 -15   0   4      213.12      188.98     41.43 o 
 -14   0   4      323.48      357.14     33.23 o 
 -13   0   4      356.34      323.80     30.46 o 
 -12   0   4       22.77       19.56     13.65 o 
 -11   0   4      218.81      185.59     20.66 o 
 -10   0   4     3295.42     3114.87     57.31 o 
  -9   0   4     1998.41     2135.62     72.99 o 
  -8   0   4      382.59      414.74     20.26 o 
  -7   0   4     4565.20     4842.07     60.81 o 
  -6   0   4        9.18        7.93      6.57 o 
  -5   0   4      119.42      104.18      9.97 o 
  -4   0   4    14577.11    13979.77    111.65 o 
  -3   0   4    19193.79    18082.43    134.12 o 
  -2   0   4    10293.35     9643.97     74.78 o 
  -1   0   4    12669.41    11662.39    124.86 o 
   0   0   4    20870.47    19638.46    175.52 o 
   1   0   4     4750.89     4273.45     37.65 o 
   2   0   4      163.92      167.49     11.72 o 
   3   0   4      850.74      921.22     30.96 o 
   4   0   4     2195.13     2229.14     39.60 o 
   5   0   4     3485.84     3659.07     55.66 o 
   6   0   4        0.03       16.58      7.64 o 
   7   0   4      130.15      165.29     18.08 o 
   8   0   4       19.04       48.62     19.01 o 
   9   0   4     2354.04     2235.64     58.10 o 
  10   0   4     1032.89      996.48     49.01 o 
  11   0   4       14.31       -3.91      8.32 o 
  12   0   4       93.43      106.69     37.62 o 
  13   0   4      717.31      694.46     46.70 o 
  14   0   4      313.53      297.71     37.04 o 
  15   0   4      571.84      600.28     78.54 o 
 -20   1   4        3.41       18.90     32.06 o 
 -19   1   4      117.64       75.98     35.43 o 
 -18   1   4      193.90      217.00     50.47 o 
 -17   1   4      241.41      251.29     35.13 o 
 -16   1   4      123.28      127.92     20.70 o 
 -15   1   4      521.01      474.78     33.68 o 
 -14   1   4       29.72        6.30     15.66 o 
 -13   1   4        0.00       24.89     19.31 o 
 -12   1   4      130.49      157.77     23.92 o 
 -11   1   4       45.14       40.95      8.56 o 
 -10   1   4       11.71       14.71      8.81 o 
  -9   1   4      163.38      142.75     14.04 o 
  -8   1   4      284.12      290.02     13.12 o 
  -7   1   4      132.80      144.38      9.30 o 
  -6   1   4     2286.08     2312.17     25.56 o 
  -5   1   4       15.38       18.20      4.17 o 
  -4   1   4    12523.32    11701.94     67.98 o 
  -3   1   4     7299.01     6756.33     47.46 o 
  -2   1   4     5289.04     5028.52     33.96 o 
  -1   1   4    10835.05    10208.45     56.08 o 
   0   1   4    37973.51    35855.88    165.24 o 
   1   1   4     8769.59     8405.34     45.28 o 
   2   1   4     1491.11     1315.28     16.51 o 
   3   1   4     2218.86     2118.47     24.23 o 
   4   1   4     3390.65     3370.96     34.47 o 
   5   1   4       40.74       40.51      5.99 o 
   6   1   4       48.36       45.66      7.33 o 
   7   1   4      448.27      511.15     17.36 o 
   8   1   4      402.43      424.30     18.24 o 
   9   1   4      256.19      263.96     20.79 o 
  10   1   4      555.74      605.25     24.01 o 
  11   1   4      963.89      914.19     32.36 o 
  12   1   4      220.77      250.45     20.36 o 
  13   1   4        2.70       49.91     13.73 o 
  14   1   4       87.11      107.29     20.23 o 
  15   1   4      286.90      345.37     34.15 o 
  16   1   4      705.89      937.84    105.40 o 
  17   1   4      342.76      293.97     63.81 o 
  18   1   4       27.97      104.25     42.88 o 
 -19   2   4      277.37      482.37     78.85 o 
 -18   2   4       19.88       27.62     29.67 o 
 -17   2   4       14.09       31.61     20.17 o 
 -16   2   4        0.59        3.44     11.66 o 
 -15   2   4      188.90      210.03     29.54 o 
 -14   2   4      445.23      437.56     30.20 o 
 -13   2   4      842.17      808.29     45.32 o 
 -12   2   4      272.48      318.87     33.08 o 
 -11   2   4      170.03      200.89     14.88 o 
 -10   2   4        1.44        2.48      5.72 o 
  -9   2   4       36.72       46.14      7.21 o 
  -8   2   4       83.73       79.14      7.95 o 
  -7   2   4     2273.53     2398.37     29.14 o 
  -6   2   4      251.33      270.41      9.04 o 
  -5   2   4     3269.70     3298.93     32.82 o 
  -4   2   4     1175.96     1185.89     19.34 o 
  -3   2   4      330.87      343.11      9.36 o 
  -2   2   4     7076.96     6923.48     49.48 o 
  -1   2   4     2832.67     2705.24     23.83 o 
   0   2   4     8636.28     8122.82     50.51 o 
   1   2   4     7500.42     7289.22     52.31 o 
   2   2   4      666.20      691.47     18.14 o 
   3   2   4      346.14      317.17     13.53 o 
   4   2   4      407.58      413.55     10.85 o 
   5   2   4     1633.62     1695.83     25.27 o 
   6   2   4      220.82      236.63     13.84 o 
   7   2   4       11.81       18.23     13.83 o 
   8   2   4     2076.38     2123.70     48.48 o 
   9   2   4       14.71       28.37     20.69 o 
  10   2   4        0.84        4.96     16.53 o 
  11   2   4     1525.03     1549.11     47.61 o 
  12   2   4      208.98      247.00     26.80 o 
  13   2   4       17.02       23.41     13.01 o 
  14   2   4      103.87      123.38     20.16 o 
  15   2   4        1.88        4.46     18.86 o 
  16   2   4       82.41       63.54     27.02 o 
  17   2   4       53.02       56.65     28.42 o 
 -19   3   4       14.71       26.09     33.00 o 
 -18   3   4       45.29       63.24     26.48 o 
 -17   3   4        1.55       -0.26     19.24 o 
 -16   3   4       25.35        7.77     19.86 o 
 -15   3   4       44.91       53.46     19.35 o 
 -14   3   4        2.25       23.35     17.97 o 
 -13   3   4       48.71       59.60     13.64 o 
 -12   3   4       22.51       17.72     22.68 o 
 -11   3   4     1297.49     1292.88     41.65 o 
 -10   3   4        2.44       12.51     11.58 o 
  -9   3   4       21.28       21.03      5.95 o 
  -8   3   4        4.26        4.60      4.91 o 
  -7   3   4      337.96      332.23     11.77 o 
  -6   3   4      513.34      511.54     15.96 o 
  -5   3   4     1118.29     1182.87     18.02 o 
  -4   3   4      348.74      321.43      9.16 o 
  -3   3   4      211.06      224.20      8.05 o 
  -2   3   4      351.75      337.60      9.11 o 
  -1   3   4      794.41      843.73     14.35 o 
   0   3   4     4967.45     4869.79     36.97 o 
   1   3   4        4.87        4.54      3.44 o 
   2   3   4       18.02       20.63      4.72 o 
   3   3   4     3154.16     3232.75     43.89 o 
   4   3   4      147.88      160.99     13.04 o 
   5   3   4      284.03      340.30     17.57 o 
   6   3   4      758.53      805.10     18.23 o 
   7   3   4      563.18      582.56     20.69 o 
   8   3   4      328.64      343.45     24.17 o 
   9   3   4       66.75       55.33     15.36 o 
  10   3   4        0.12       17.84      9.30 o 
  11   3   4      272.63      286.39     44.82 o 
  12   3   4      102.16      107.80     20.70 o 
  13   3   4       48.93       14.69     15.86 o 
  14   3   4        5.41       10.29     20.01 o 
  15   3   4        3.55       -6.60     19.54 o 
  16   3   4        2.91       20.62     23.29 o 
  17   3   4       31.72       52.19     27.96 o 
 -18   4   4       76.99       95.33     32.06 o 
 -17   4   4       66.21       64.48     25.97 o 
 -16   4   4       33.34       20.76     19.94 o 
 -15   4   4      283.57      284.03     41.00 o 
 -14   4   4       96.09       78.37     32.23 o 
 -13   4   4      146.30      126.08     51.52 o 
 -12   4   4     1013.78     1129.15     38.66 o 
 -11   4   4      429.12      535.43     45.68 o 
 -10   4   4     1527.76     1432.64     40.05 o 
  -9   4   4     2768.15     2689.41     56.39 o 
  -8   4   4      233.43      169.95     17.25 o 
  -7   4   4       30.23       28.95      5.60 o 
  -6   4   4      297.80      301.50     12.44 o 
  -5   4   4      753.85      778.35     17.00 o 
  -4   4   4      156.90      128.36      7.96 o 
  -3   4   4     2180.35     2228.00     25.65 o 
  -2   4   4     3865.61     3970.65     32.74 o 
  -1   4   4      135.08      140.16      8.06 o 
   0   4   4        0.83       -3.32      3.32 o 
   1   4   4     1219.38     1385.13     19.32 o 
   2   4   4      258.02      246.00     15.07 o 
   3   4   4       46.46       61.21      7.10 o 
   4   4   4     1935.72     1824.61     26.10 o 
   5   4   4      586.55      584.37     18.66 o 
   6   4   4      919.68      893.60     31.59 o 
   7   4   4     1193.98     1117.31     39.40 o 
   8   4   4     1150.56     1162.96     38.82 o 
   9   4   4      304.06      285.81     24.61 o 
  10   4   4      599.21      507.76     30.20 o 
  11   4   4      244.09      248.90     24.31 o 
  12   4   4        4.67        5.61     19.29 o 
  13   4   4        2.40       14.88     23.81 o 
  14   4   4       26.11       23.39     21.21 o 
  15   4   4       62.41       62.30     30.39 o 
  16   4   4      239.84      209.93     41.37 o 
 -18   5   4       28.00       81.57     45.08 o 
 -17   5   4       86.62       91.85     32.29 o 
 -16   5   4       54.67       41.44     23.94 o 
 -15   5   4       15.72       39.02     20.99 o 
 -14   5   4      877.45      792.18     76.60 o 
 -13   5   4       47.92       32.20     20.58 o 
 -12   5   4      855.14      971.00     65.10 o 
 -11   5   4       29.02       43.89     18.06 o 
 -10   5   4        0.02       17.63      8.35 o 
  -9   5   4      212.43      206.02     19.72 o 
  -8   5   4      790.49      834.72     30.48 o 
  -7   5   4     1267.27     1202.02     42.58 o 
  -6   5   4       89.92       81.21      8.96 o 
  -5   5   4      601.12      661.50     17.54 o 
  -4   5   4      223.27      240.02     14.48 o 
  -3   5   4      937.60      913.90     18.74 o 
  -2   5   4      159.24      150.45      8.88 o 
  -1   5   4       41.95       40.15      5.89 o 
   0   5   4        4.29       -3.02      4.01 o 
   1   5   4      572.71      599.18     14.03 o 
   2   5   4      696.97      714.92     17.84 o 
   3   5   4      843.93      809.71     19.96 o 
   4   5   4       38.54       42.65     10.36 o 
   5   5   4      555.59      550.66     30.03 o 
   6   5   4        7.02        0.00      7.24 o 
   7   5   4      547.04      453.92     34.56 o 
   8   5   4       75.54       79.62     14.41 o 
   9   5   4     1398.45     1237.08     42.89 o 
  10   5   4      167.43      120.37     27.45 o 
  11   5   4      169.27      148.39     31.82 o 
  12   5   4       47.09       30.73     22.04 o 
  13   5   4       43.45       25.60     24.09 o 
  14   5   4       28.81       17.17     21.63 o 
  15   5   4       29.12       39.67     26.82 o 
  16   5   4        7.95        9.22     24.99 o 
 -17   6   4       12.79       -3.83     38.13 o 
 -16   6   4      277.30      247.08     43.92 o 
 -15   6   4       98.78      115.16     32.27 o 
 -14   6   4        9.12       -3.89     18.43 o 
 -13   6   4       99.11      110.35     30.76 o 
 -12   6   4       53.25        8.74     18.14 o 
 -11   6   4      161.00       97.38     27.48 o 
 -10   6   4        0.20        9.73     19.61 o 
  -9   6   4      488.77      506.76     83.54 o 
  -8   6   4       87.61       91.24     17.03 o 
  -7   6   4       78.85       66.88     12.84 o 
  -6   6   4      642.90      593.65     27.04 o 
  -5   6   4     2024.53     1923.49     31.25 o 
  -4   6   4       92.81      107.11     10.19 o 
  -3   6   4      345.36      332.62     17.45 o 
  -2   6   4        2.97       11.23      9.89 o 
  -1   6   4      265.10      257.53     17.58 o 
   0   6   4       22.57       13.39      6.11 o 
   1   6   4      110.10       94.57      9.79 o 
   2   6   4        3.02        7.52      5.31 o 
   3   6   4     1472.67     1325.33     31.00 o 
   4   6   4      350.96      341.71     21.36 o 
   5   6   4      703.44      623.62     30.63 o 
   6   6   4      562.83      479.55     33.79 o 
   7   6   4      250.22      205.68     22.01 o 
   8   6   4       34.60       19.05     16.47 o 
   9   6   4      566.93      645.68     57.64 o 
  10   6   4        0.28        9.53     16.27 o 
  11   6   4       30.47       40.16     21.78 o 
  12   6   4        2.04        2.86     27.61 o 
  13   6   4        6.43       30.15     24.37 o 
  14   6   4        0.84        3.36     31.93 o 
  15   6   4        0.00      -20.34     34.28 o 
 -15   7   4       18.61       13.99     26.33 o 
 -14   7   4       33.23       23.92     25.22 o 
 -13   7   4       41.78       84.41     28.53 o 
 -12   7   4       25.95       34.08     23.65 o 
 -11   7   4       16.70        2.30     18.38 o 
 -10   7   4      111.53       80.28     37.13 o 
  -9   7   4       46.07       45.06     21.42 o 
  -8   7   4      149.88      173.91     31.78 o 
  -7   7   4      315.66      305.38     31.94 o 
  -6   7   4       59.88       48.05     11.70 o 
  -5   7   4        5.08       -5.80      8.22 o 
  -4   7   4      691.93      696.12     23.26 o 
  -3   7   4     1275.73     1235.31     33.85 o 
  -2   7   4      637.16      678.26     25.93 o 
  -1   7   4       24.01       25.36      8.68 o 
   0   7   4      252.48      268.87     17.06 o 
   1   7   4      533.24      481.85     31.48 o 
   2   7   4      835.91      749.14     24.52 o 
   3   7   4       77.17       66.75     14.46 o 
   4   7   4       18.21       17.03     10.70 o 
   5   7   4      137.33      122.07     15.25 o 
   6   7   4      287.80      299.45     24.13 o 
   7   7   4       11.74       -2.20     15.07 o 
   8   7   4       62.71       52.45     28.60 o 
   9   7   4      225.36      195.38     57.99 o 
  10   7   4      123.70      129.40     32.15 o 
  11   7   4      244.69      208.09     40.77 o 
  12   7   4      416.82      304.91     57.99 o 
  13   7   4      151.29      141.39     37.10 o 
 -14   8   4       14.24       18.08     46.58 o 
 -13   8   4      114.96      110.84     34.22 o 
 -12   8   4      129.77      172.35     38.78 o 
 -11   8   4       97.03      100.90     29.22 o 
 -10   8   4       10.98      -16.93     16.93 o 
  -9   8   4       71.57       78.26     27.38 o 
  -8   8   4        6.52        2.80     18.28 o 
  -7   8   4       48.61       43.98     21.11 o 
  -6   8   4      161.40      192.51     28.29 o 
  -5   8   4        0.84        7.25      9.74 o 
  -4   8   4       23.30       10.22     11.13 o 
  -3   8   4        1.71       -8.40      8.40 o 
  -2   8   4      121.99       87.21     13.00 o 
  -1   8   4      101.26      101.23     15.52 o 
   0   8   4       69.62       98.59     15.66 o 
   1   8   4      170.05      157.64     20.45 o 
   2   8   4       45.10       52.55     14.82 o 
   3   8   4       34.26       25.21     13.03 o 
   4   8   4        6.07        5.12     14.64 o 
   5   8   4       24.43       17.88     16.14 o 
   6   8   4        1.02        3.32     14.37 o 
   7   8   4        5.07        9.85     18.11 o 
   8   8   4      328.11      393.27     41.38 o 
   9   8   4       28.95       24.29     19.07 o 
  10   8   4        7.62       -3.16     21.78 o 
  11   8   4       13.81       20.70     23.73 o 
  12   8   4       66.75      104.01     58.71 o 
 -11   9   4       22.67      -14.05     29.23 o 
 -10   9   4      267.81      318.28     52.99 o 
  -9   9   4        2.03       15.61     19.81 o 
  -8   9   4      890.95     1019.32     76.54 o 
  -7   9   4      119.76       87.24     27.94 o 
  -6   9   4       14.94       12.28     19.61 o 
  -5   9   4        1.52      -10.38     10.38 o 
  -4   9   4        0.70       16.70     15.39 o 
  -3   9   4        4.18      -16.45     16.45 o 
  -2   9   4      357.75      416.15     38.61 o 
  -1   9   4      373.31      391.18     31.22 o 
   0   9   4      466.28      463.20     32.73 o 
   1   9   4       54.40       34.51     14.21 o 
   2   9   4        1.89        6.96     10.81 o 
   3   9   4      156.45      187.50     24.58 o 
   4   9   4      350.99      407.56     40.06 o 
   5   9   4       35.62       27.09     18.09 o 
   6   9   4       86.32       79.71     22.87 o 
   7   9   4       17.25       27.17     18.41 o 
   8   9   4       33.37       25.12     21.68 o 
   9   9   4       46.17       40.65     23.46 o 
  -8  10   4       78.80       35.29     21.59 o 
  -7  10   4      280.56      372.29     52.59 o 
  -6  10   4       64.59      103.79     53.12 o 
  -5  10   4        2.37       20.38     39.24 o 
  -4  10   4       90.33       41.10     42.48 o 
  -3  10   4      335.08      378.36     76.39 o 
  -2  10   4       52.17       37.90     26.14 o 
  -1  10   4       47.23       85.36     29.50 o 
   0  10   4       50.07       58.29     20.93 o 
   1  10   4        7.29       13.09     14.41 o 
   2  10   4      458.60      516.79     69.33 o 
   3  10   4       29.14       59.10     22.85 o 
   4  10   4       13.04        8.35     18.86 o 
   5  10   4      676.70      842.80     59.89 o 
   6  10   4        9.69       37.59     22.04 o 
 -20   1   5      439.08      631.05     87.20 o 
 -19   1   5       19.23       17.64     26.72 o 
 -18   1   5      104.64      139.20     28.45 o 
 -17   1   5      390.80      349.06     40.80 o 
 -16   1   5      570.98      538.20     38.52 o 
 -15   1   5        0.24       -3.88     10.72 o 
 -14   1   5      560.48      522.13     34.46 o 
 -13   1   5       11.02       36.09     18.20 o 
 -12   1   5     1539.74     1476.38     33.41 o 
 -11   1   5      641.72      648.53     21.35 o 
 -10   1   5       37.02       40.71     13.23 o 
  -9   1   5       31.69       45.15      7.73 o 
  -8   1   5      723.68      629.38     16.37 o 
  -7   1   5      645.76      697.23     15.64 o 
  -6   1   5      465.44      488.16     10.93 o 
  -5   1   5      379.32      384.46      9.03 o 
  -4   1   5    10221.79     9815.37     63.15 o 
  -3   1   5      878.88      868.28     12.46 o 
  -2   1   5     1468.19     1443.87     17.86 o 
  -1   1   5      407.01      375.28     10.37 o 
   0   1   5     5398.55     5281.37     35.06 o 
   1   1   5     3695.84     3626.53     27.98 o 
   2   1   5      674.15      633.29     10.57 o 
   3   1   5      262.85      207.41      9.11 o 
   4   1   5     1016.99     1076.00     19.39 o 
   5   1   5      189.29      214.90     11.65 o 
   6   1   5      113.08      118.59      9.98 o 
   7   1   5       40.29       59.35      8.04 o 
   8   1   5      485.69      503.66     19.77 o 
   9   1   5      116.82      120.78     21.66 o 
  10   1   5      563.76      602.50     33.88 o 
  11   1   5      869.36      897.03     40.65 o 
  12   1   5        0.63       10.43     17.09 o 
  13   1   5      303.50      307.56     28.67 o 
  14   1   5        1.51       31.60     15.29 o 
  15   1   5        0.29       56.75     22.73 o 
  16   1   5        0.16       41.26     36.00 o 
  17   1   5      432.25      509.94     79.29 o 
 -20   2   5       31.36       33.75     36.64 o 
 -19   2   5       29.18       18.67     28.55 o 
 -18   2   5      362.37      590.51     80.54 o 
 -17   2   5      115.15      158.92     24.78 o 
 -16   2   5      324.14      357.21     46.41 o 
 -15   2   5        0.27       17.55     15.16 o 
 -14   2   5        2.45       19.76     15.59 o 
 -13   2   5      799.67      765.70     32.13 o 
 -12   2   5       86.02       98.83     17.38 o 
 -11   2   5     1076.03     1125.53     33.31 o 
 -10   2   5     1880.00     1853.47     31.02 o 
  -9   2   5       74.82       71.83      8.29 o 
  -8   2   5      182.20      218.73     11.66 o 
  -7   2   5     3155.04     3281.28     30.32 o 
  -6   2   5      114.86      128.71      8.99 o 
  -5   2   5      186.92      194.42      9.93 o 
  -4   2   5      304.48      280.63     11.64 o 
  -3   2   5     1609.70     1601.21     19.04 o 
  -2   2   5       28.34       22.88      4.70 o 
  -1   2   5     7576.29     7274.45     51.79 o 
   0   2   5     5921.33     5919.99     39.63 o 
   1   2   5    15575.60    14925.37    142.10 o 
   2   2   5      593.73      581.12     16.68 o 
   3   2   5      266.95      287.11     14.31 o 
   4   2   5     1630.17     1731.79     22.34 o 
   5   2   5        5.76        5.83      3.82 o 
   6   2   5       32.82       32.12      7.89 o 
   7   2   5      281.24      263.20     14.95 o 
   8   2   5      700.43      618.08     21.44 o 
   9   2   5     1415.69     1424.28     53.13 o 
  10   2   5     1183.02     1149.51     40.53 o 
  11   2   5     1235.36     1200.32     43.07 o 
  12   2   5      323.70      304.43     30.15 o 
  13   2   5      666.09      729.05     56.92 o 
  14   2   5       13.89       34.44     31.09 o 
  15   2   5      196.68      128.85     31.43 o 
  16   2   5      292.69      383.65     76.60 o 
  17   2   5       77.31      180.03     53.54 o 
 -19   3   5      184.88      206.63     56.94 o 
 -18   3   5      295.00      292.18     43.10 o 
 -17   3   5       66.97       57.27     25.53 o 
 -16   3   5      209.29      141.17     30.52 o 
 -15   3   5      176.75      164.35     21.16 o 
 -14   3   5        1.35        6.18     19.41 o 
 -13   3   5        0.23       31.32     21.15 o 
 -12   3   5        5.09       -5.57      9.67 o 
 -11   3   5      352.30      350.98     26.40 o 
 -10   3   5        3.35       18.10     22.58 o 
  -9   3   5      711.62      677.67     23.26 o 
  -8   3   5     1190.10     1163.95     21.64 o 
  -7   3   5      118.58      133.27     11.43 o 
  -6   3   5      174.05      184.00     11.83 o 
  -5   3   5       12.09       18.03      4.60 o 
  -4   3   5     1172.66     1254.21     19.85 o 
  -3   3   5        0.83        3.94      3.88 o 
  -2   3   5     4301.01     4218.26     36.01 o 
  -1   3   5     1335.30     1385.99     19.08 o 
   0   3   5     1244.37     1274.35     18.13 o 
   1   3   5      167.14      225.61      7.52 o 
   2   3   5      220.40      242.19     13.24 o 
   3   3   5      690.83      687.47     25.59 o 
   4   3   5        7.39       15.07      5.44 o 
   5   3   5       65.39       79.56     10.71 o 
   6   3   5        5.03       27.92      9.69 o 
   7   3   5      120.67      156.69     16.33 o 
   8   3   5       75.40      131.81     34.75 o 
   9   3   5     1218.64     1242.13     47.00 o 
  10   3   5      149.70      162.80     19.94 o 
  11   3   5      108.03       94.95     23.53 o 
  12   3   5       68.22      100.54     19.02 o 
  13   3   5       30.67       44.17     16.54 o 
  14   3   5        7.01       16.24     18.57 o 
  15   3   5      115.51      155.87     34.06 o 
  16   3   5       11.66       41.22     24.86 o 
  17   3   5       31.09       23.50     26.10 o 
 -19   4   5        8.38       43.21     40.16 o 
 -18   4   5       17.12       45.82     24.35 o 
 -17   4   5        3.52       -4.44     18.16 o 
 -16   4   5       71.68       90.84     28.33 o 
 -15   4   5       62.88       34.21     21.60 o 
 -14   4   5      145.99      125.50     50.51 o 
 -13   4   5      386.05      395.47     28.64 o 
 -12   4   5       12.24       33.01     27.42 o 
 -11   4   5     2879.95     2790.31     69.08 o 
 -10   4   5      442.74      458.77     31.45 o 
  -9   4   5      475.48      499.54     29.33 o 
  -8   4   5      449.22      464.96     21.20 o 
  -7   4   5      459.40      537.86     16.70 o 
  -6   4   5        7.27       12.65      4.51 o 
  -5   4   5        1.96       -0.57      3.63 o 
  -4   4   5       20.55       21.08      5.79 o 
  -3   4   5     1313.66     1428.89     22.98 o 
  -2   4   5     1151.12     1226.88     19.55 o 
  -1   4   5      746.61      739.36     16.07 o 
   0   4   5     2502.28     2580.90     30.15 o 
   1   4   5     4530.02     4791.74     38.06 o 
   2   4   5        6.99        3.87      5.57 o 
   3   4   5       75.26       78.73     10.41 o 
   4   4   5        0.33        7.09      6.92 o 
   5   4   5        2.04        6.22     11.00 o 
   6   4   5     1283.39     1278.22     38.28 o 
   7   4   5      632.23      602.32     45.49 o 
   8   4   5        0.01        4.89     12.70 o 
   9   4   5        6.23       20.53     10.20 o 
  10   4   5     1540.07     1490.07     47.78 o 
  11   4   5      240.90      292.69     45.56 o 
  12   4   5       30.48       54.29     23.98 o 
  13   4   5      199.44      208.40     36.00 o 
  14   4   5       90.91       26.47     22.71 o 
  15   4   5        0.81       -9.04     18.75 o 
  16   4   5      226.96      244.17     44.59 o 
 -18   5   5       44.78       21.48     42.67 o 
 -17   5   5      307.09      386.56     51.67 o 
 -16   5   5       35.54       35.44     25.90 o 
 -15   5   5       13.38       42.95     25.52 o 
 -14   5   5       24.27       17.34     16.86 o 
 -13   5   5      348.65      344.22     57.67 o 
 -12   5   5      253.75      237.71     31.24 o 
 -11   5   5        8.73       29.44     12.03 o 
 -10   5   5     1456.73     1495.14     44.04 o 
  -9   5   5     1028.50      976.49     33.98 o 
  -8   5   5      750.72      748.90     28.19 o 
  -7   5   5     3573.21     3371.02     56.18 o 
  -6   5   5        0.90        1.03      4.96 o 
  -5   5   5       31.64       31.65      6.66 o 
  -4   5   5      548.51      554.58     15.19 o 
  -3   5   5     1311.13     1379.79     25.56 o 
  -2   5   5       40.52       46.97      6.61 o 
  -1   5   5      440.32      489.22     14.33 o 
   0   5   5      329.75      324.00     12.66 o 
   1   5   5      731.84      690.18     15.38 o 
   2   5   5        0.05        3.43      5.30 o 
   3   5   5      701.38      639.98     21.29 o 
   4   5   5      690.87      676.87     32.88 o 
   5   5   5       16.06       10.99     13.18 o 
   6   5   5      208.98      222.07     21.73 o 
   7   5   5     2091.26     1968.15     53.79 o 
   8   5   5      108.70      120.96     33.17 o 
   9   5   5      129.29      142.40     18.51 o 
  10   5   5      355.13      327.93     31.64 o 
  11   5   5       53.68        6.24     26.79 o 
  12   5   5       13.35        0.11     18.57 o 
  13   5   5       15.10       17.49     20.32 o 
  14   5   5       55.89       18.10     26.75 o 
  15   5   5        1.83       21.45     28.98 o 
 -17   6   5       19.13      -20.31     33.97 o 
 -16   6   5        0.81       16.89     23.21 o 
 -15   6   5      165.47      190.62     38.17 o 
 -14   6   5      155.49      153.77     46.16 o 
 -13   6   5       87.79      108.46     58.06 o 
 -12   6   5      131.95      115.90     29.12 o 
 -11   6   5      209.74      194.64     34.79 o 
 -10   6   5       90.35      105.97     21.86 o 
  -9   6   5      483.42      548.62     33.38 o 
  -8   6   5      104.03      113.26     15.29 o 
  -7   6   5      338.25      309.27     22.56 o 
  -6   6   5      522.10      522.83     25.45 o 
  -5   6   5     1352.00     1324.12     32.93 o 
  -4   6   5       26.61       15.72      7.57 o 
  -3   6   5      707.36      779.39     22.23 o 
  -2   6   5      517.41      508.98     14.65 o 
  -1   6   5      115.64      111.45     11.30 o 
   0   6   5       62.50       72.57      9.74 o 
   1   6   5     3054.62     3034.09     38.82 o 
   2   6   5       13.69       22.05      7.97 o 
   3   6   5      277.38      304.68     19.93 o 
   4   6   5      133.97      102.68     14.43 o 
   5   6   5       64.94       78.99     14.16 o 
   6   6   5       10.91        2.47      8.86 o 
   7   6   5        2.88        6.61      9.22 o 
   8   6   5       50.43       88.47     18.90 o 
   9   6   5       37.17       25.20     55.67 o 
  10   6   5       93.03       66.67     24.51 o 
  11   6   5       45.71       36.95     23.88 o 
  12   6   5      177.23      233.61     40.44 o 
  13   6   5      314.68      309.47     47.34 o 
  14   6   5       30.35       18.69     58.25 o 
 -15   7   5      169.88       88.75     34.31 o 
 -14   7   5        0.04       -8.30     21.26 o 
 -13   7   5      248.22      267.76     42.21 o 
 -12   7   5       17.97       15.47     20.52 o 
 -11   7   5        8.30       -6.54     19.94 o 
 -10   7   5      113.55       76.59     25.82 o 
  -9   7   5      420.63      494.16     50.58 o 
  -8   7   5      475.35      584.65     52.94 o 
  -7   7   5        0.66       -2.09      8.14 o 
  -6   7   5      140.44      109.48     15.62 o 
  -5   7   5       95.43      125.77     15.91 o 
  -4   7   5      173.53      165.75     14.31 o 
  -3   7   5       94.07       96.25     13.54 o 
  -2   7   5      291.46      329.41     21.29 o 
  -1   7   5     2069.93     2114.76     38.18 o 
   0   7   5        8.59        3.34     12.20 o 
   1   7   5      202.39      224.24     18.04 o 
   2   7   5      151.34      141.34     21.83 o 
   3   7   5      122.84      144.63     19.38 o 
   4   7   5        0.48       -3.38      7.83 o 
   5   7   5      183.02      185.88     18.36 o 
   6   7   5      157.82      129.48     19.03 o 
   7   7   5      439.35      428.51     39.37 o 
   8   7   5      307.85      323.37    100.29 o 
   9   7   5       42.01       57.17     25.85 o 
  10   7   5       79.29       93.36     28.58 o 
  11   7   5      140.99      111.90     32.17 o 
  12   7   5        2.46       -9.63     21.24 o 
  13   7   5       18.60      -19.13     39.22 o 
 -14   8   5        8.63       28.32     42.25 o 
 -13   8   5      158.61      152.88     38.34 o 
 -12   8   5       55.92       61.68     27.17 o 
 -11   8   5        1.44        2.49     19.30 o 
 -10   8   5        2.25        5.42     18.75 o 
  -9   8   5       63.44      100.26     28.13 o 
  -8   8   5      403.18      418.31     48.05 o 
  -7   8   5        0.01       -1.77     20.33 o 
  -6   8   5        8.87       -2.63     12.72 o 
  -5   8   5        0.00       10.47      7.88 o 
  -4   8   5      441.78      473.03     32.30 o 
  -3   8   5       29.29       25.06     10.61 o 
  -2   8   5       38.74       56.28     15.60 o 
  -1   8   5       31.15       41.26     17.61 o 
   0   8   5       95.00       83.56     16.59 o 
   1   8   5       11.68       17.50     12.03 o 
   2   8   5       40.69       24.55     11.28 o 
   3   8   5        0.11       -0.11     10.52 o 
   4   8   5       17.58       -1.47     11.86 o 
   5   8   5       23.09       34.37     14.18 o 
   6   8   5       15.17       38.35     18.55 o 
   7   8   5        9.89       15.56     16.15 o 
   8   8   5      153.84      186.52     30.36 o 
   9   8   5        9.86        4.41     25.31 o 
  10   8   5        7.50        3.39     19.37 o 
  11   8   5      758.74      884.02     65.27 o 
 -11   9   5        3.48        6.85     29.82 o 
 -10   9   5       72.59       38.36     26.82 o 
  -9   9   5      232.48      193.61     39.36 o 
  -8   9   5       23.45        1.72     20.69 o 
  -7   9   5      176.85      255.10     40.75 o 
  -6   9   5       64.86       67.77     20.46 o 
  -5   9   5       42.02       16.95     17.90 o 
  -4   9   5       18.96       -4.92     17.66 o 
  -3   9   5        0.97       -2.66     14.04 o 
  -2   9   5        7.96       22.15     16.78 o 
  -1   9   5        0.00      -10.26     10.26 o 
   0   9   5        6.56        2.53     11.20 o 
   1   9   5       45.03       46.70     13.82 o 
   2   9   5       10.71       -9.83     11.11 o 
   3   9   5      120.50      140.68     22.67 o 
   4   9   5       55.28       24.61     17.41 o 
   5   9   5       12.16        2.29     15.43 o 
   6   9   5       27.39       28.11     20.16 o 
   7   9   5      379.25      491.95     47.87 o 
   8   9   5        8.08       11.44     19.27 o 
   9   9   5       38.04      122.93     55.70 o 
  -8  10   5      307.61      455.42     88.50 o 
  -7  10   5      137.76      190.60     62.12 o 
  -6  10   5      501.35      492.66     87.75 o 
  -5  10   5      207.35      145.29     55.29 o 
  -4  10   5       73.86       47.12     26.94 o 
  -3  10   5        5.96       22.89     32.90 o 
  -2  10   5      105.70       77.77     29.73 o 
  -1  10   5       26.42       39.97     26.01 o 
   0  10   5        0.73       -5.12     12.66 o 
   1  10   5        4.69       -4.98     13.34 o 
   2  10   5       63.12       38.56     19.74 o 
   3  10   5       37.81       48.69     22.42 o 
   4  10   5       29.27       15.89     19.89 o 
   5  10   5      141.81      114.84     29.01 o 
   6  10   5        2.61      -10.36     18.19 o 
 -20   0   6       37.67      107.51     39.96 o 
 -19   0   6      158.10      132.39     42.70 o 
 -18   0   6       77.36       65.72     31.67 o 
 -17   0   6      991.01     1150.12     84.80 o 
 -16   0   6     1001.33      982.94     75.53 o 
 -15   0   6       18.63       29.92     21.15 o 
 -14   0   6     1134.31     1101.49     46.07 o 
 -13   0   6      315.59      360.01     39.19 o 
 -12   0   6      152.03      168.79     31.32 o 
 -11   0   6     1565.58     1484.80     43.33 o 
 -10   0   6      349.57      360.71     24.07 o 
  -9   0   6      851.66      975.89     34.35 o 
  -8   0   6     3486.91     3537.38     51.67 o 
  -7   0   6       11.19       16.92      7.45 o 
  -6   0   6        2.68        8.08      4.84 o 
  -5   0   6      258.14      304.28     23.08 o 
  -4   0   6    10812.99    10700.44     87.22 o 
  -3   0   6    14437.37    14087.63    144.20 o 
  -2   0   6    14459.13    13860.88    185.59 o 
  -1   0   6     7318.65     7286.15     68.43 o 
   0   0   6     5322.09     5247.38     56.25 o 
   1   0   6    12198.45    11653.72     82.80 o 
   2   0   6     6763.47     6739.39     59.54 o 
   3   0   6     1151.60     1148.45     28.19 o 
   4   0   6     3430.34     3440.71     60.68 o 
   5   0   6     2345.00     2273.48     45.61 o 
   6   0   6      878.77      858.92     39.43 o 
   7   0   6      445.56      484.00     25.22 o 
   8   0   6        1.99       20.11     17.07 o 
   9   0   6      927.96      900.23     57.30 o 
  10   0   6     3561.56     3457.69     90.68 o 
  11   0   6       22.90       88.28     66.23 o 
  12   0   6        1.37       16.52     24.30 o 
  13   0   6      288.41      304.07     57.66 o 
  14   0   6      536.65      529.97     74.90 o 
  15   0   6       43.49       33.75     28.68 o 
  16   0   6        0.67       30.32     28.06 o 
  17   0   6      682.31      860.71    103.43 o 
 -20   1   6       28.72       12.94     28.26 o 
 -19   1   6        7.14       25.46     19.60 o 
 -18   1   6       15.01       32.69     24.34 o 
 -17   1   6       17.58       22.63     16.03 o 
 -16   1   6        0.05       -0.10     12.61 o 
 -15   1   6      203.26      204.99     23.67 o 
 -14   1   6      353.87      293.01     25.74 o 
 -13   1   6     1533.35     1456.92     47.57 o 
 -12   1   6      876.91      858.76     26.00 o 
 -11   1   6       23.32       23.60      8.22 o 
 -10   1   6        2.41        1.21      9.67 o 
  -9   1   6      248.38      260.09     13.93 o 
  -8   1   6     1430.99     1535.21     24.70 o 
  -7   1   6        1.11       -1.18      3.92 o 
  -6   1   6     2153.79     2140.15     22.03 o 
  -5   1   6     1499.98     1487.29     17.96 o 
  -4   1   6     4385.90     4148.71     32.08 o 
  -3   1   6     1855.75     1689.09     20.27 o 
  -2   1   6     1057.40     1014.86     16.73 o 
  -1   1   6    18448.32    17567.21    110.34 o 
   0   1   6     2330.36     2145.53     22.01 o 
   1   1   6       64.82       67.43      5.88 o 
   2   1   6        0.02       -1.15      4.75 o 
   3   1   6     4340.02     4256.44     40.98 o 
   4   1   6     2335.97     2424.92     30.72 o 
   5   1   6        7.50       21.06      5.24 o 
   6   1   6      214.53      258.37     13.37 o 
   7   1   6      128.89      140.25     13.45 o 
   8   1   6        7.26       45.10     12.20 o 
   9   1   6      574.20      599.08     23.26 o 
  10   1   6      514.41      653.00     45.48 o 
  11   1   6     1178.98     1117.77     41.82 o 
  12   1   6      943.35      850.23     38.55 o 
  13   1   6      417.45      423.97     36.01 o 
  14   1   6       21.79       20.32     19.27 o 
  15   1   6      114.72      108.37     28.51 o 
  16   1   6       56.30       94.96     27.98 o 
  17   1   6        2.05       82.52     39.88 o 
 -20   2   6       10.09        7.22     32.05 o 
 -19   2   6      151.77      130.32     44.42 o 
 -18   2   6        7.79       20.39     24.28 o 
 -17   2   6      351.80      324.37     32.16 o 
 -16   2   6       35.34       60.76     32.07 o 
 -15   2   6        9.66       10.18     13.83 o 
 -14   2   6      234.10      237.64     22.35 o 
 -13   2   6        0.15       17.66     11.31 o 
 -12   2   6      186.04      168.77     20.39 o 
 -11   2   6       24.14       13.12      9.52 o 
 -10   2   6       26.92       37.47      7.63 o 
  -9   2   6     1360.31     1322.05     23.15 o 
  -8   2   6      912.66      935.25     16.44 o 
  -7   2   6     1889.76     1929.47     29.22 o 
  -6   2   6     2363.15     2484.12     30.78 o 
  -5   2   6      425.64      428.95     14.21 o 
  -4   2   6        0.60        4.40      4.72 o 
  -3   2   6      207.78      191.59      8.77 o 
  -2   2   6     1870.01     1932.31     24.13 o 
  -1   2   6     1124.09     1200.82     17.60 o 
   0   2   6     3430.12     3468.52     30.38 o 
   1   2   6       67.60       65.76      7.38 o 
   2   2   6     3583.47     3601.26     42.83 o 
   3   2   6     6075.74     6178.08     73.47 o 
   4   2   6      209.45      193.44     14.71 o 
   5   2   6     1778.80     1894.79     27.16 o 
   6   2   6        7.62       42.02     13.18 o 
   7   2   6      335.33      444.48     28.58 o 
   8   2   6      727.92      708.51     21.81 o 
   9   2   6     2363.05     2173.88     54.07 o 
  10   2   6      547.57      632.84     51.60 o 
  11   2   6       73.93       81.05     40.76 o 
  12   2   6       58.98       59.30     15.13 o 
  13   2   6      124.10      162.24     34.88 o 
  14   2   6       44.32       53.43     17.96 o 
  15   2   6       97.12      117.86     30.42 o 
  16   2   6        1.43       25.45     34.40 o 
  17   2   6       69.85      159.61     53.33 o 
 -19   3   6       57.43       36.11     36.57 o 
 -18   3   6       41.39       18.16     21.52 o 
 -17   3   6        0.99       -4.49     19.06 o 
 -16   3   6       10.36       -0.49     18.22 o 
 -15   3   6       13.71       23.86     14.26 o 
 -14   3   6      339.12      349.00     41.92 o 
 -13   3   6      205.38      200.14     21.54 o 
 -12   3   6      555.48      536.96     31.16 o 
 -11   3   6        6.49       34.36     15.54 o 
 -10   3   6     1798.75     1744.31     43.13 o 
  -9   3   6      311.80      350.30     19.82 o 
  -8   3   6      186.21      215.53     13.88 o 
  -7   3   6     2746.81     2701.92     36.41 o 
  -6   3   6     3337.95     3252.94     39.62 o 
  -5   3   6       24.07       22.08      4.38 o 
  -4   3   6     2181.72     2401.55     28.02 o 
  -3   3   6      125.32      148.06      9.08 o 
  -2   3   6        3.19       15.90      4.93 o 
  -1   3   6      306.90      298.32     10.65 o 
   0   3   6      114.37      125.51      7.89 o 
   1   3   6      185.74      196.22      7.94 o 
   2   3   6        0.00        2.07      4.96 o 
   3   3   6      641.97      745.01     24.26 o 
   4   3   6      836.16      897.06     32.17 o 
   5   3   6      370.64      336.08     20.24 o 
   6   3   6        0.00       -4.87      6.75 o 
   7   3   6     1389.15     1355.07     40.52 o 
   8   3   6      122.67      135.26     18.32 o 
   9   3   6       89.15       72.57     16.14 o 
  10   3   6      602.51      552.55     34.23 o 
  11   3   6        1.07       12.34     10.53 o 
  12   3   6        9.65       25.54     20.26 o 
  13   3   6        3.23       -2.07     12.35 o 
  14   3   6       16.19       16.48     21.88 o 
  15   3   6        0.04      -13.39     19.13 o 
  16   3   6       20.47        9.43     22.70 o 
 -19   4   6       37.69       18.40     37.28 o 
 -18   4   6        8.82       -5.47     20.24 o 
 -17   4   6      238.02      281.83     42.98 o 
 -16   4   6      104.95       90.86     27.92 o 
 -15   4   6       39.63       -4.93     15.80 o 
 -14   4   6      647.83      682.65     47.62 o 
 -13   4   6      302.57      268.40     24.09 o 
 -12   4   6       54.51       70.18     23.06 o 
 -11   4   6     2463.27     2334.00     61.62 o 
 -10   4   6     2233.85     2078.96     48.82 o 
  -9   4   6      640.03      661.69     30.26 o 
  -8   4   6       88.51       97.20     12.39 o 
  -7   4   6       39.99       24.40      8.81 o 
  -6   4   6       43.03       63.50      7.01 o 
  -5   4   6       24.46       49.98      7.07 o 
  -4   4   6      180.32      211.74     11.66 o 
  -3   4   6      442.75      426.93     13.73 o 
  -2   4   6     1851.00     1975.99     25.69 o 
  -1   4   6      588.84      638.46     15.53 o 
   0   4   6     5703.89     5708.01     48.37 o 
   1   4   6      810.76      843.19     18.74 o 
   2   4   6      573.80      589.54     13.39 o 
   3   4   6      145.13      154.53     13.05 o 
   4   4   6       91.78      136.16     13.81 o 
   5   4   6     1407.02     1379.03     40.33 o 
   6   4   6      278.42      292.67     26.10 o 
   7   4   6      227.57      271.14     23.45 o 
   8   4   6        9.21       -5.53      8.42 o 
   9   4   6      971.09      876.72     36.88 o 
  10   4   6      567.05      490.77     43.56 o 
  11   4   6       20.38       13.77     16.00 o 
  12   4   6       29.88       39.78     21.47 o 
  13   4   6       17.02       19.22     25.57 o 
  14   4   6      235.43      219.85     84.62 o 
  15   4   6      138.43      162.81     37.69 o 
  16   4   6        1.05       10.34     24.92 o 
 -18   5   6       13.06       39.02     43.59 o 
 -17   5   6      246.48      237.97     93.22 o 
 -16   5   6       74.71       95.12     30.10 o 
 -15   5   6       14.85       12.04     18.22 o 
 -14   5   6      120.31      114.84     58.77 o 
 -13   5   6      204.70      193.83     33.67 o 
 -12   5   6        0.29        4.43      7.82 o 
 -11   5   6     1106.89     1017.86     37.36 o 
 -10   5   6       80.49       89.75     15.80 o 
  -9   5   6      416.55      464.57     31.27 o 
  -8   5   6      123.54      111.71     14.59 o 
  -7   5   6        1.34        1.92      7.48 o 
  -6   5   6       37.07       35.65      8.61 o 
  -5   5   6      232.57      237.66     13.18 o 
  -4   5   6        3.59       -3.53      5.19 o 
  -3   5   6        2.30        3.75      5.70 o 
  -2   5   6      386.34      380.67     13.19 o 
  -1   5   6        0.57        1.25      4.38 o 
   0   5   6        0.17       -2.76      4.23 o 
   1   5   6      639.93      698.53     15.54 o 
   2   5   6      131.49      112.36     11.66 o 
   3   5   6      305.39      284.11     18.27 o 
   4   5   6      846.62      814.63     28.25 o 
   5   5   6      928.98      923.56     34.79 o 
   6   5   6      103.80      116.36     16.37 o 
   7   5   6        3.05       -2.61      9.66 o 
   8   5   6      345.37      364.01     32.27 o 
   9   5   6       31.96       35.52     13.36 o 
  10   5   6       46.17       48.04     16.07 o 
  11   5   6       98.88       73.49     24.52 o 
  12   5   6       25.16       28.00     20.89 o 
  13   5   6       18.21       29.95     23.06 o 
  14   5   6       85.59       72.21     29.29 o 
  15   5   6        0.01       18.30     26.58 o 
 -17   6   6        6.36       12.04     40.67 o 
 -16   6   6        6.24      -19.30     19.30 o 
 -15   6   6       55.47       49.02     59.93 o 
 -14   6   6       16.59        7.16     19.00 o 
 -13   6   6      110.68       92.40     26.67 o 
 -12   6   6       28.85       19.78     19.40 o 
 -11   6   6       23.86       21.28     19.64 o 
 -10   6   6        3.04       -9.42      9.42 o 
  -9   6   6       57.96       69.00     15.62 o 
  -8   6   6      517.17      524.87     28.55 o 
  -7   6   6      541.99      526.63     28.44 o 
  -6   6   6     1954.39     1912.39     44.03 o 
  -5   6   6      780.41      749.99     26.18 o 
  -4   6   6      749.50      713.94     20.13 o 
  -3   6   6      592.22      583.50     18.75 o 
  -2   6   6        4.63       -2.17      5.11 o 
  -1   6   6      972.92      989.43     20.35 o 
   0   6   6      181.58      228.28     16.16 o 
   1   6   6        1.35       -6.21      6.21 o 
   2   6   6      746.31      703.02     24.20 o 
   3   6   6     1033.41     1067.26     32.67 o 
   4   6   6      482.10      467.44     25.97 o 
   5   6   6       80.43       78.63     13.54 o 
   6   6   6        5.95       15.81     10.37 o 
   7   6   6       64.78      105.10     16.91 o 
   8   6   6       13.68       -5.35     10.80 o 
   9   6   6      106.55       66.54     23.10 o 
  10   6   6       15.93       11.99     18.59 o 
  11   6   6       19.32        7.61     48.80 o 
  12   6   6      280.83      327.10     46.81 o 
  13   6   6        1.95        0.96     25.57 o 
  14   6   6        4.94      -21.25     37.71 o 
 -16   7   6        0.17      -33.65     33.65 o 
 -15   7   6      120.02       69.38     30.85 o 
 -14   7   6        0.87        7.58     22.33 o 
 -13   7   6        0.06        0.01     19.99 o 
 -12   7   6       84.08      110.99     30.76 o 
 -11   7   6      278.41      257.84     78.92 o 
 -10   7   6      339.17      384.72     46.11 o 
  -9   7   6      156.05      129.65     29.15 o 
  -8   7   6      438.20      449.59     32.89 o 
  -7   7   6       54.12       25.94     10.74 o 
  -6   7   6     1160.98     1112.86     35.68 o 
  -5   7   6      252.85      295.05     21.11 o 
  -4   7   6      265.75      254.03     16.34 o 
  -3   7   6      230.40      261.76     15.47 o 
  -2   7   6       87.28       66.90     11.57 o 
  -1   7   6      635.08      644.41     29.81 o 
   0   7   6      958.85      915.20     29.49 o 
   1   7   6      614.80      592.62     28.93 o 
   2   7   6      210.05      200.70     21.34 o 
   3   7   6      257.08      279.06     18.73 o 
   4   7   6      721.57      676.67     29.78 o 
   5   7   6       91.47       89.74     14.60 o 
   6   7   6        6.34        0.26     10.81 o 
   7   7   6        8.37       16.33     11.34 o 
   8   7   6      195.89      184.11     28.95 o 
   9   7   6       15.19      -14.27     16.39 o 
  10   7   6      104.16      111.89     32.40 o 
  11   7   6       38.51       31.18     35.74 o 
  12   7   6       14.84       13.25     23.20 o 
  13   7   6       34.42       48.76     46.17 o 
 -14   8   6        4.69       17.00     44.42 o 
 -13   8   6      473.15      585.85     63.60 o 
 -12   8   6       54.10       19.84     24.26 o 
 -11   8   6        1.72        3.81     34.86 o 
 -10   8   6        6.37       21.04     22.04 o 
  -9   8   6      637.61      750.62     63.72 o 
  -8   8   6       48.01       47.18     24.33 o 
  -7   8   6        5.39       -2.40     12.64 o 
  -6   8   6        1.72       15.81     12.05 o 
  -5   8   6       85.24       70.57     15.99 o 
  -4   8   6       40.55       38.89     17.04 o 
  -3   8   6      241.26      265.03     30.65 o 
  -2   8   6      192.82      248.83     29.33 o 
  -1   8   6      165.10      161.77     20.73 o 
   0   8   6        7.14        9.35     11.81 o 
   1   8   6       63.93       37.45     15.65 o 
   2   8   6       36.89       36.03     13.76 o 
   3   8   6       69.91       46.47     15.15 o 
   4   8   6       71.60       43.76     15.04 o 
   5   8   6      209.75      226.36     25.30 o 
   6   8   6        4.08       -0.57     14.75 o 
   7   8   6        5.94       25.77     18.02 o 
   8   8   6       23.97       38.37     20.66 o 
   9   8   6        6.70       11.73     19.21 o 
  10   8   6       11.36       34.91     22.24 o 
  11   8   6      277.90      184.94     65.76 o 
 -12   9   6      174.96      230.28     68.30 o 
 -11   9   6       23.09       33.31     28.51 o 
 -10   9   6       58.22       58.50     28.52 o 
  -9   9   6       22.37       18.19     29.67 o 
  -8   9   6       84.30       83.38     30.66 o 
  -7   9   6       42.07       38.42     21.39 o 
  -6   9   6      244.19      262.85     33.37 o 
  -5   9   6      108.61      131.72     34.28 o 
  -4   9   6        0.30        8.50     15.72 o 
  -3   9   6        9.45       12.57     16.01 o 
  -2   9   6        0.13        5.94     16.05 o 
  -1   9   6        9.48       14.53     16.22 o 
   0   9   6       27.27       26.57     12.98 o 
   1   9   6       33.62       46.60     14.78 o 
   2   9   6       85.51      100.06     19.63 o 
   3   9   6        3.70        0.57     12.44 o 
   4   9   6      307.06      299.19     35.51 o 
   5   9   6      282.61      326.62     47.94 o 
   6   9   6        0.03        1.89     17.70 o 
   7   9   6       13.90       38.77     21.17 o 
   8   9   6        0.45      -16.61     16.61 o 
   9   9   6      148.28      129.73     54.43 o 
  -8  10   6       51.56      158.61     64.64 o 
  -7  10   6      128.01      221.87     65.81 o 
  -6  10   6       91.20       40.28     46.24 o 
  -5  10   6       70.13       78.82     28.13 o 
  -4  10   6      178.70      151.78     37.91 o 
  -3  10   6      185.90      239.60     47.12 o 
  -2  10   6      221.43      312.39     53.44 o 
  -1  10   6       50.41       29.17     22.88 o 
   0  10   6        9.64       18.94     16.85 o 
   1  10   6        1.72        7.10     15.11 o 
   2  10   6       56.03       72.66     19.96 o 
   3  10   6      851.19      995.82     63.02 o 
   4  10   6        2.18       -5.21     24.48 o 
   5  10   6       20.84       19.73     24.79 o 
 -20   1   7       45.73       51.57     37.05 o 
 -19   1   7      604.50      598.10    161.37 o 
 -18   1   7       54.66       30.84     28.08 o 
 -17   1   7        7.27       24.17     16.32 o 
 -16   1   7      226.55      202.71     30.63 o 
 -15   1   7        1.65        5.28     11.78 o 
 -14   1   7      179.93      198.93     20.60 o 
 -13   1   7      139.16      187.04     19.66 o 
 -12   1   7     1351.54     1342.55     46.00 o 
 -11   1   7       24.42       33.06     12.63 o 
 -10   1   7      106.03       86.92     17.17 o 
  -9   1   7        4.88       12.49      6.05 o 
  -8   1   7     1169.34     1187.97     22.62 o 
  -7   1   7     3418.70     3516.75     31.19 o 
  -6   1   7     1295.52     1209.24     18.93 o 
  -5   1   7     1874.73     1775.91     20.99 o 
  -4   1   7        2.07        4.95      3.65 o 
  -3   1   7     1329.38     1348.25     19.46 o 
  -2   1   7     3397.11     3349.46     35.96 o 
  -1   1   7     2197.28     2247.03     25.92 o 
   0   1   7     1504.88     1461.55     19.74 o 
   1   1   7      116.24      148.22      8.18 o 
   2   1   7     1268.28     1193.10     18.25 o 
   3   1   7      269.80      297.69      9.46 o 
   4   1   7     2639.64     2607.83     35.36 o 
   5   1   7     1347.42     1395.38     26.25 o 
   6   1   7      566.78      608.28     22.89 o 
   7   1   7      101.62       97.40     13.86 o 
   8   1   7       10.69       35.44     15.00 o 
   9   1   7      142.52      144.86     21.82 o 
  10   1   7     1418.12     1444.26     46.40 o 
  11   1   7      306.63      331.28     38.62 o 
  12   1   7      720.32      800.89     38.94 o 
  13   1   7      114.22      131.23     22.41 o 
  14   1   7        1.12       26.15     20.40 o 
  15   1   7        6.63       39.62     21.38 o 
  16   1   7       17.77       48.10     23.03 o 
  17   1   7       64.06      118.19     45.47 o 
 -20   2   7        4.06       15.99     30.51 o 
 -19   2   7       71.62       36.60     29.01 o 
 -18   2   7       87.47      112.81     26.44 o 
 -17   2   7       60.84       82.01     22.83 o 
 -16   2   7        0.03        3.80     11.64 o 
 -15   2   7       84.78      123.86     18.85 o 
 -14   2   7      271.71      239.12     30.35 o 
 -13   2   7       52.27       47.12     13.47 o 
 -12   2   7     1614.24     1467.17     41.85 o 
 -11   2   7     1648.35     1680.89     45.78 o 
 -10   2   7      205.76      212.71     16.76 o 
  -9   2   7     1589.10     1600.05     23.49 o 
  -8   2   7      695.16      624.13     18.11 o 
  -7   2   7     1140.44     1198.44     23.38 o 
  -6   2   7       15.89       27.26      6.97 o 
  -5   2   7      101.02      100.75      9.06 o 
  -4   2   7      477.87      464.58     13.31 o 
  -3   2   7      331.59      333.49     11.25 o 
  -2   2   7      191.91      211.30     10.30 o 
  -1   2   7     1894.44     1879.25     22.41 o 
   0   2   7     1364.50     1347.67     18.41 o 
   1   2   7     8565.38     8528.24     53.45 o 
   2   2   7        0.22        2.08      5.01 o 
   3   2   7       18.72       20.34      7.99 o 
   4   2   7      868.55      874.27     25.60 o 
   5   2   7      202.40      213.74      9.77 o 
   6   2   7     1317.32     1250.04     30.46 o 
   7   2   7       24.87       36.11     16.60 o 
   8   2   7      293.24      277.68     23.84 o 
   9   2   7        5.17       14.85     10.86 o 
  10   2   7        5.49      -10.21     11.03 o 
  11   2   7      339.33      418.40     32.67 o 
  12   2   7      738.45      740.42     42.62 o 
  13   2   7      158.48      165.92     23.54 o 
  14   2   7      777.48      849.18     47.44 o 
  15   2   7      127.69      112.55     31.93 o 
  16   2   7       66.46       33.84     38.63 o 
 -19   3   7       75.76       84.96     40.96 o 
 -18   3   7      150.04      125.26     30.83 o 
 -17   3   7       94.27       74.69     25.31 o 
 -16   3   7      308.04      287.34     30.75 o 
 -15   3   7       30.14       46.48     15.31 o 
 -14   3   7      911.59      881.28     38.01 o 
 -13   3   7      120.35      128.03     17.17 o 
 -12   3   7     4530.15     4168.12     72.65 o 
 -11   3   7     1945.82     1803.84     46.13 o 
 -10   3   7        0.52       -9.48      9.48 o 
  -9   3   7       16.84       32.50      7.94 o 
  -8   3   7       50.84       66.93      9.07 o 
  -7   3   7      357.55      384.20     16.57 o 
  -6   3   7       63.46       74.12      9.37 o 
  -5   3   7     2865.04     3050.60     30.73 o 
  -4   3   7      182.23      201.24     11.22 o 
  -3   3   7      845.29      874.67     17.71 o 
  -2   3   7      383.49      452.01     13.82 o 
  -1   3   7     1245.15     1331.97     20.79 o 
   0   3   7      220.87      197.41      9.23 o 
   1   3   7      298.79      368.02     15.33 o 
   2   3   7        7.95       25.26      8.07 o 
   3   3   7      667.25      740.94     27.70 o 
   4   3   7      367.77      368.94     20.45 o 
   5   3   7      597.69      620.14     23.94 o 
   6   3   7      834.49      839.02     30.12 o 
   7   3   7       97.48       98.83     15.20 o 
   8   3   7       56.47       46.93     13.78 o 
   9   3   7      398.16      339.98     28.07 o 
  10   3   7       28.11       24.97     14.84 o 
  11   3   7       43.76       71.33     20.01 o 
  12   3   7       45.22       45.31     18.99 o 
  13   3   7        7.78       50.12     18.88 o 
  14   3   7       16.33      -15.47     17.74 o 
  15   3   7       52.81       27.23     22.52 o 
  16   3   7       47.31       58.90     39.56 o 
 -19   4   7        0.04      -30.51     30.51 o 
 -18   4   7       22.95       21.97     23.19 o 
 -17   4   7        7.23       -0.78     19.56 o 
 -16   4   7      280.69      274.78     70.14 o 
 -15   4   7      186.08      127.12     30.25 o 
 -14   4   7      616.79      622.87     37.68 o 
 -13   4   7      418.71      400.59     29.56 o 
 -12   4   7        3.13        8.74      9.98 o 
 -11   4   7        2.52       11.70      9.15 o 
 -10   4   7     1079.19     1078.35     36.21 o 
  -9   4   7      282.77      283.92     19.61 o 
  -8   4   7      392.00      357.64     28.09 o 
  -7   4   7     1264.62     1324.30     29.12 o 
  -6   4   7      734.33      692.27     15.76 o 
  -5   4   7       15.31       19.97      6.03 o 
  -4   4   7      330.37      299.64     13.06 o 
  -3   4   7     1200.39     1287.90     22.85 o 
  -2   4   7       50.01       50.13      6.62 o 
  -1   4   7      114.07      107.33      8.53 o 
   0   4   7       37.83       36.12      7.59 o 
   1   4   7      430.88      391.14     11.62 o 
   2   4   7      783.66      883.53     23.79 o 
   3   4   7       56.06       62.15     10.69 o 
   4   4   7       38.36       34.44      8.28 o 
   5   4   7     1056.58      943.92     42.01 o 
   6   4   7      680.71      665.52     54.81 o 
   7   4   7      264.81      273.73     30.00 o 
   8   4   7        9.60       37.92     17.89 o 
   9   4   7      104.27       75.75     29.02 o 
  10   4   7       24.43       34.37     22.56 o 
  11   4   7       90.95       94.11     19.62 o 
  12   4   7       54.86       37.62     15.17 o 
  13   4   7       41.27       45.87     24.88 o 
  14   4   7        5.45       31.63     25.17 o 
  15   4   7      144.36      162.50     38.10 o 
 -18   5   7        1.76       -9.65     25.76 o 
 -17   5   7      779.87      886.79     73.49 o 
 -16   5   7       18.36       -4.39     19.21 o 
 -15   5   7      121.41       87.28     28.68 o 
 -14   5   7      645.81      657.14     58.50 o 
 -13   5   7       15.66       17.14     13.37 o 
 -12   5   7        0.26       20.87     13.35 o 
 -11   5   7        0.73       24.48     18.03 o 
 -10   5   7        4.72       -2.78     14.98 o 
  -9   5   7        4.56       15.07     25.12 o 
  -8   5   7      647.97      684.62     28.36 o 
  -7   5   7      293.09      291.59     21.44 o 
  -6   5   7      196.89      219.88     15.31 o 
  -5   5   7      403.72      406.76     16.12 o 
  -4   5   7      957.99     1039.74     22.44 o 
  -3   5   7       87.59       79.93      8.87 o 
  -2   5   7      360.78      313.61     13.04 o 
  -1   5   7      239.87      212.56     13.57 o 
   0   5   7      711.25      758.40     18.58 o 
   1   5   7      634.83      674.46     15.11 o 
   2   5   7      413.43      430.82     21.55 o 
   3   5   7      511.82      499.12     26.29 o 
   4   5   7      128.45      133.49     20.27 o 
   5   5   7       65.16       38.69     11.10 o 
   6   5   7      114.64      118.62     19.25 o 
   7   5   7        1.04       -9.16      9.16 o 
   8   5   7        0.04        0.78      7.85 o 
   9   5   7       18.46       11.87     13.04 o 
  10   5   7       66.87       71.38     19.50 o 
  11   5   7        2.60        0.52     18.16 o 
  12   5   7       81.78       78.99     44.76 o 
  13   5   7      191.30      219.98     41.71 o 
  14   5   7      213.43      201.50     40.47 o 
  15   5   7      239.24      263.45     68.65 o 
 -17   6   7      143.46      270.29     68.36 o 
 -16   6   7       61.97       80.96     30.01 o 
 -15   6   7      141.29      206.73     39.89 o 
 -14   6   7      105.19       34.76     23.31 o 
 -13   6   7       76.51       65.96     30.57 o 
 -12   6   7        2.99       -0.55     16.46 o 
 -11   6   7       41.41        9.12     14.00 o 
 -10   6   7      160.21      205.69     41.10 o 
  -9   6   7      636.22      662.99     32.32 o 
  -8   6   7      852.45      839.95     31.69 o 
  -7   6   7      507.37      457.12     26.87 o 
  -6   6   7      175.87      159.44     17.03 o 
  -5   6   7       19.16       21.71      9.53 o 
  -4   6   7      596.34      629.50     20.57 o 
  -3   6   7        9.12       -1.48      6.50 o 
  -2   6   7        7.50        1.96      5.45 o 
  -1   6   7      834.18      780.49     19.42 o 
   0   6   7      347.77      365.50     22.81 o 
   1   6   7      238.20      226.14     17.29 o 
   2   6   7       15.64        6.53      8.54 o 
   3   6   7       85.98       82.09     13.51 o 
   4   6   7      721.18      660.23     29.04 o 
   5   6   7      107.97       88.49     14.37 o 
   6   6   7        0.90        4.57      7.62 o 
   7   6   7       11.10        2.72     10.77 o 
   8   6   7      179.24      193.44     26.26 o 
   9   6   7        0.70       -9.61     11.78 o 
  10   6   7       11.04       -2.36     17.91 o 
  11   6   7        0.36       10.39     18.92 o 
  12   6   7       39.17       42.41     33.83 o 
  13   6   7      196.14      150.24     37.01 o 
 -16   7   7      377.84      371.84     80.20 o 
 -15   7   7      171.16      191.82     40.75 o 
 -14   7   7        4.42       12.50     20.76 o 
 -13   7   7      253.09      240.43     41.66 o 
 -12   7   7        0.30       -0.19     19.94 o 
 -11   7   7       12.60        6.28     18.63 o 
 -10   7   7        1.24       20.76     20.00 o 
  -9   7   7      176.44      123.72     20.78 o 
  -8   7   7       18.71       29.27     12.89 o 
  -7   7   7      322.54      357.80     26.34 o 
  -6   7   7      276.06      253.72     20.91 o 
  -5   7   7        1.23        9.50     10.00 o 
  -4   7   7       49.61       44.13      9.82 o 
  -3   7   7        5.12        6.10      6.23 o 
  -2   7   7       12.64      -19.24     19.95 o 
  -1   7   7      236.23      220.44     18.32 o 
   0   7   7       23.94       17.81     12.77 o 
   1   7   7       72.56       41.05     13.11 o 
   2   7   7      333.17      299.33     19.51 o 
   3   7   7       32.07       30.48     10.36 o 
   4   7   7        1.25       -1.46      8.12 o 
   5   7   7        0.75       -8.50     11.51 o 
   6   7   7        2.04        7.86     10.77 o 
   7   7   7       28.44       22.29     13.47 o 
   8   7   7       59.88      112.10     28.90 o 
   9   7   7       21.72       11.24     17.22 o 
  10   7   7       28.07       11.06     16.93 o 
  11   7   7       20.91       25.56     21.09 o 
  12   7   7        3.22       -2.06     17.85 o 
 -14   8   7       45.04       36.28     27.41 o 
 -13   8   7        1.50      -20.94     20.94 o 
 -12   8   7      154.46      141.05     38.81 o 
 -11   8   7        6.97        2.84     34.92 o 
 -10   8   7      206.03      157.38     34.66 o 
  -9   8   7       34.37       37.67     22.73 o 
  -8   8   7        0.98       -2.77     13.71 o 
  -7   8   7      123.26      131.81     20.42 o 
  -6   8   7        0.53       -9.80     10.83 o 
  -5   8   7       59.98       65.61     16.05 o 
  -4   8   7       25.28       33.71     17.08 o 
  -3   8   7       11.00        1.59     14.07 o 
  -2   8   7       11.71       14.09     25.63 o 
  -1   8   7       22.02        6.61     11.39 o 
   0   8   7      297.61      261.99     25.69 o 
   1   8   7        6.78       -6.51     11.15 o 
   2   8   7       59.72       66.62     16.30 o 
   3   8   7      264.45      267.47     26.82 o 
   4   8   7      425.86      435.93     35.19 o 
   5   8   7      111.03      120.10     20.23 o 
   6   8   7      182.77      178.05     29.73 o 
   7   8   7        0.20       -3.60     14.58 o 
   8   8   7        1.97       18.94     17.89 o 
   9   8   7       32.04       13.89     19.80 o 
  10   8   7       78.28       90.31     26.07 o 
 -12   9   7       13.59      -10.84     41.27 o 
 -11   9   7        0.80       -8.80     27.14 o 
 -10   9   7       21.95       31.35     24.76 o 
  -9   9   7      183.53      186.97     38.13 o 
  -8   9   7       24.09       20.82     23.00 o 
  -7   9   7      199.35      257.90     34.62 o 
  -6   9   7       47.33       31.58     27.34 o 
  -5   9   7      102.31      158.23     36.18 o 
  -4   9   7      513.50      585.80     46.40 o 
  -3   9   7      166.01      188.18     27.64 o 
  -2   9   7       57.21       43.00     19.80 o 
  -1   9   7       17.21       21.26     16.80 o 
   0   9   7       27.84        4.32     13.78 o 
   1   9   7      128.08      106.48     20.44 o 
   2   9   7      112.85      105.65     20.08 o 
   3   9   7       12.67       36.06     16.43 o 
   4   9   7       50.42       48.26     17.63 o 
   5   9   7      183.23      204.77     32.06 o 
   6   9   7      238.60      331.62     40.24 o 
   7   9   7      155.07      180.64     32.96 o 
   8   9   7        3.62       40.43     46.09 o 
  -8  10   7      178.85      224.24     66.74 o 
  -7  10   7        0.62        5.96     37.08 o 
  -6  10   7        0.98       -6.69     21.29 o 
  -5  10   7        0.79       -0.91     19.86 o 
  -4  10   7      190.80      152.49     38.25 o 
  -3  10   7       84.92       53.41     27.05 o 
  -2  10   7      314.03      375.96     40.36 o 
  -1  10   7       13.94       10.77     18.01 o 
   0  10   7        4.28       14.26     18.39 o 
   1  10   7       59.11       44.81     16.95 o 
   2  10   7        7.79       -2.98     16.11 o 
   3  10   7        2.46       11.17     18.55 o 
   4  10   7       79.83       70.33     23.85 o 
   5  10   7        1.01      -18.39     22.26 o 
 -20   0   8       32.02       23.94     26.16 o 
 -19   0   8      467.90      458.91     69.04 o 
 -18   0   8     1135.50     1298.84     93.25 o 
 -17   0   8        0.51        9.96     21.24 o 
 -16   0   8      366.38      308.57     51.58 o 
 -15   0   8      260.43      293.06     50.42 o 
 -14   0   8     1531.80     1661.40    108.99 o 
 -13   0   8     2814.34     2718.93     63.48 o 
 -12   0   8       78.87      117.32     17.58 o 
 -11   0   8     1078.91      992.54     35.63 o 
 -10   0   8      793.52      857.90     29.98 o 
  -9   0   8       87.37      100.96     12.79 o 
  -8   0   8      109.88      158.74     14.13 o 
  -7   0   8      493.18      592.82     16.88 o 
  -6   0   8    17227.68    17011.53    185.13 o 
  -5   0   8     2562.98     2505.78     39.34 o 
  -4   0   8     5920.29     5556.07     64.20 o 
  -3   0   8     9979.22     9517.50     89.41 o 
  -2   0   8    21169.14    20689.98    243.14 o 
  -1   0   8    26577.21    24886.13    363.42 o 
   0   0   8     3013.49     3113.55     46.47 o 
   1   0   8     4197.94     4104.11     46.01 o 
   2   0   8     1430.44     1443.88     27.33 o 
   3   0   8      612.08      553.30     18.21 o 
   4   0   8      933.00      913.78     24.08 o 
   5   0   8      662.57      667.90     51.19 o 
   6   0   8      101.91      144.45     31.13 o 
   7   0   8      121.14      151.05     26.47 o 
   8   0   8       15.88       31.07     31.10 o 
   9   0   8        3.87       -1.77     18.01 o 
  10   0   8       63.77       34.02     13.72 o 
  11   0   8      524.43      565.39     41.51 o 
  12   0   8        1.24       20.98     28.27 o 
  13   0   8       14.80       15.17     24.39 o 
  14   0   8      311.46      344.89     63.29 o 
  15   0   8     1588.81     1706.90    117.21 o 
  16   0   8      157.20      271.68     57.86 o 
 -20   1   8        0.73       40.43     21.31 o 
 -19   1   8        7.85       17.36     18.17 o 
 -18   1   8       20.69       50.51     20.10 o 
 -17   1   8       20.30       22.26     21.16 o 
 -16   1   8      167.70      205.64     31.26 o 
 -15   1   8        1.06        3.42     11.60 o 
 -14   1   8       85.36       57.12     13.18 o 
 -13   1   8      212.12      278.99     23.20 o 
 -12   1   8      545.75      509.54     37.78 o 
 -11   1   8       22.34       25.11      7.55 o 
 -10   1   8      846.12      828.33     20.98 o 
  -9   1   8      179.00      188.42     15.09 o 
  -8   1   8     1589.70     1656.24     23.92 o 
  -7   1   8      560.62      634.51     13.67 o 
  -6   1   8      793.08      879.43     15.74 o 
  -5   1   8     3291.82     3318.41     31.71 o 
  -4   1   8      107.62      108.76      8.26 o 
  -3   1   8     5584.50     5454.58     44.61 o 
  -2   1   8        5.78       12.96      5.84 o 
  -1   1   8      652.26      707.77     15.76 o 
   0   1   8       15.60        7.60      4.29 o 
   1   1   8      152.38      146.76      8.53 o 
   2   1   8      217.42      202.98     10.12 o 
   3   1   8      275.23      258.83      9.54 o 
   4   1   8      604.87      686.38     15.54 o 
   5   1   8      263.90      285.44     12.47 o 
   6   1   8      174.04      203.39     21.03 o 
   7   1   8        0.93       26.63      6.30 o 
   8   1   8      839.58      804.16     25.08 o 
   9   1   8       64.14       61.77     13.49 o 
  10   1   8        6.27       -0.49     10.02 o 
  11   1   8      654.05      668.45     38.28 o 
  12   1   8       67.11      106.46     21.11 o 
  13   1   8      157.61      142.75     47.46 o 
  14   1   8        8.18       23.97     21.09 o 
  15   1   8       89.19       65.93     25.44 o 
  16   1   8       23.91       48.11     23.14 o 
 -20   2   8       88.57       68.31     37.47 o 
 -19   2   8        2.16       10.78     25.31 o 
 -18   2   8      120.20       90.28     23.42 o 
 -17   2   8       19.99       28.52     18.81 o 
 -16   2   8      462.19      440.11     34.41 o 
 -15   2   8        1.06       10.69     10.76 o 
 -14   2   8      415.64      406.66     28.72 o 
 -13   2   8      847.68      826.13     38.08 o 
 -12   2   8      965.82      978.14     34.97 o 
 -11   2   8      590.09      582.61     26.68 o 
 -10   2   8      528.38      567.91     23.31 o 
  -9   2   8      437.51      478.19     17.95 o 
  -8   2   8      392.80      415.07     16.84 o 
  -7   2   8      975.29      954.84     22.87 o 
  -6   2   8     3658.46     3679.02     47.30 o 
  -5   2   8      465.41      452.90     15.31 o 
  -4   2   8      999.37     1052.31     17.66 o 
  -3   2   8        8.99       24.89      5.40 o 
  -2   2   8       31.13       43.06      6.16 o 
  -1   2   8        2.40        2.35      3.79 o 
   0   2   8       71.65       44.95      5.53 o 
   1   2   8      959.12     1089.54     16.62 o 
   2   2   8     1176.52     1273.43     26.09 o 
   3   2   8      383.83      410.38     16.61 o 
   4   2   8        8.52       23.22      5.30 o 
   5   2   8       66.64       74.95      6.23 o 
   6   2   8       25.53       36.11      7.38 o 
   7   2   8      347.01      401.83     26.60 o 
   8   2   8       10.04       20.04     11.34 o 
   9   2   8      183.01      171.27     31.61 o 
  10   2   8      172.98      188.80     22.41 o 
  11   2   8      183.63      126.45     24.92 o 
  12   2   8       33.64       74.53     44.73 o 
  13   2   8       26.30       15.97     14.72 o 
  14   2   8       18.88       16.22     16.50 o 
  15   2   8      250.98      310.42     44.83 o 
  16   2   8        2.07       -6.06     27.82 o 
 -19   3   8      230.50      215.81     53.28 o 
 -18   3   8       10.99        9.60     24.57 o 
 -17   3   8      194.59      184.11     26.97 o 
 -16   3   8       31.40       47.23     16.73 o 
 -15   3   8        0.21       23.94     21.92 o 
 -14   3   8      870.28      833.41     35.56 o 
 -13   3   8      109.17      152.65     21.03 o 
 -12   3   8       98.73       45.50     13.27 o 
 -11   3   8      338.97      309.53     45.37 o 
 -10   3   8      688.95      656.30     28.08 o 
  -9   3   8       34.82       57.05      9.23 o 
  -8   3   8        8.26       18.58      6.56 o 
  -7   3   8       30.67       13.07      7.09 o 
  -6   3   8       22.23       23.97      9.07 o 
  -5   3   8       55.34       60.09      6.06 o 
  -4   3   8      591.21      666.27     16.49 o 
  -3   3   8     1713.11     1752.68     27.69 o 
  -2   3   8      594.33      650.68     16.66 o 
  -1   3   8      333.33      325.15     11.99 o 
   0   3   8     3342.43     3356.62     33.94 o 
   1   3   8     1273.60     1302.94     28.37 o 
   2   3   8     3311.62     3071.00     50.42 o 
   3   3   8       48.00       42.73      8.59 o 
   4   3   8      841.80      833.14     24.75 o 
   5   3   8      373.87      372.36     25.63 o 
   6   3   8      587.68      618.71     34.43 o 
   7   3   8       84.07       55.74     17.48 o 
   8   3   8      196.40      182.90     37.77 o 
   9   3   8      241.24      182.19     21.93 o 
  10   3   8        1.39        1.97     10.73 o 
  11   3   8       87.00      110.54     43.40 o 
  12   3   8       26.46       20.23     18.64 o 
  13   3   8        0.04       17.74     14.82 o 
  14   3   8       54.24        0.65     39.89 o 
  15   3   8      295.65      259.58     44.46 o 
  16   3   8       17.72       -6.24     35.04 o 
 -19   4   8        3.27       36.83     33.83 o 
 -18   4   8       12.45        6.65     20.77 o 
 -17   4   8       18.44        0.92     18.89 o 
 -16   4   8       26.55       39.66     22.74 o 
 -15   4   8      478.16      458.71     38.30 o 
 -14   4   8       56.03       45.25     25.34 o 
 -13   4   8      323.62      341.89     32.15 o 
 -12   4   8     1417.21     1345.62     42.80 o 
 -11   4   8      405.19      414.07     28.58 o 
 -10   4   8        3.03       11.43     11.09 o 
  -9   4   8      528.30      548.56     27.19 o 
  -8   4   8      325.48      291.54     20.67 o 
  -7   4   8      374.99      373.15     19.43 o 
  -6   4   8       87.43       79.61      9.04 o 
  -5   4   8       14.27        6.82      5.31 o 
  -4   4   8       70.54       58.74      8.62 o 
  -3   4   8      551.77      610.81     16.71 o 
  -2   4   8      284.77      262.28     13.87 o 
  -1   4   8      318.15      338.32     16.11 o 
   0   4   8      479.64      522.15     14.68 o 
   1   4   8        9.90       11.16      3.53 o 
   2   4   8        9.28       10.09      6.59 o 
   3   4   8      354.87      398.27     20.30 o 
   4   4   8      291.03      294.72     20.17 o 
   5   4   8      285.02      313.89     23.93 o 
   6   4   8      712.47      708.68     31.78 o 
   7   4   8      318.09      310.59     26.43 o 
   8   4   8      549.20      586.72     54.00 o 
   9   4   8      905.66      987.80     63.54 o 
  10   4   8      517.37      545.90     40.80 o 
  11   4   8      171.13      190.00     42.64 o 
  12   4   8      105.63       85.89     20.80 o 
  13   4   8        1.60        8.75     19.55 o 
  14   4   8      122.30       57.18     29.06 o 
  15   4   8       56.36      119.44     32.74 o 
 -18   5   8      233.51      249.23     43.14 o 
 -17   5   8       69.50       65.94     32.59 o 
 -16   5   8       65.43        7.56     20.10 o 
 -15   5   8      134.72      139.68     41.29 o 
 -14   5   8      228.41      218.64     55.95 o 
 -13   5   8       32.65       13.24     13.89 o 
 -12   5   8      935.49      982.04     51.50 o 
 -11   5   8        0.09       22.16     22.45 o 
 -10   5   8      253.96      263.82     22.44 o 
  -9   5   8     4047.80     3861.30     65.70 o 
  -8   5   8      246.96      246.62     23.19 o 
  -7   5   8        3.23       12.51     10.60 o 
  -6   5   8      299.31      325.66     20.13 o 
  -5   5   8        2.41        0.39      5.86 o 
  -4   5   8      618.47      651.94     18.80 o 
  -3   5   8      263.29      283.29     14.89 o 
  -2   5   8       10.54       16.18      5.97 o 
  -1   5   8       74.31       75.78      8.55 o 
   0   5   8      509.34      501.60     16.79 o 
   1   5   8      336.66      342.72     19.96 o 
   2   5   8       30.96       14.35      9.18 o 
   3   5   8      189.14      203.78     19.00 o 
   4   5   8      126.46      156.83     17.14 o 
   5   5   8        2.12        5.53      8.05 o 
   6   5   8     4043.52     3632.11     65.55 o 
   7   5   8      902.13      854.07     38.87 o 
   8   5   8       65.04       95.07     20.92 o 
   9   5   8       22.02       22.30     13.31 o 
  10   5   8       52.19       74.96     18.86 o 
  11   5   8        0.49       14.74     20.62 o 
  12   5   8      173.28      154.06     36.02 o 
  13   5   8        0.92        7.62     23.76 o 
  14   5   8      179.29      202.36     41.12 o 
 -17   6   8      578.24      547.56     88.92 o 
 -16   6   8      119.71      158.87     38.24 o 
 -15   6   8       14.36       32.44     26.08 o 
 -14   6   8       55.31       28.79     23.19 o 
 -13   6   8       78.15       87.25     27.79 o 
 -12   6   8       35.13       25.76     19.40 o 
 -11   6   8      134.95       85.69     20.15 o 
 -10   6   8      109.89       66.67     16.53 o 
  -9   6   8        3.27       12.93     11.71 o 
  -8   6   8        9.62       12.29      9.21 o 
  -7   6   8     1405.51     1335.87     42.20 o 
  -6   6   8      128.18      117.57     15.62 o 
  -5   6   8      824.46      747.92     27.88 o 
  -4   6   8      109.71       93.13     12.26 o 
  -3   6   8     1089.71     1144.10     26.35 o 
  -2   6   8      121.02      114.57     11.40 o 
  -1   6   8     1312.66     1198.91     27.91 o 
   0   6   8       44.18       41.98     10.00 o 
   1   6   8      479.98      459.68     29.96 o 
   2   6   8      365.73      361.34     23.21 o 
   3   6   8      314.34      338.62     22.93 o 
   4   6   8      120.91       92.10     16.32 o 
   5   6   8      563.14      521.03     29.59 o 
   6   6   8      231.76      213.67     23.52 o 
   7   6   8        3.28       25.23     18.26 o 
   8   6   8        6.28        6.64     11.90 o 
   9   6   8     1108.19     1148.78     45.35 o 
  10   6   8       64.44       82.83     51.98 o 
  11   6   8       52.98       54.26     26.29 o 
  12   6   8       23.86       15.26     22.26 o 
  13   6   8      121.34      138.37     35.54 o 
 -16   7   8       12.05      -17.68     36.30 o 
 -15   7   8       34.79       38.68     33.77 o 
 -14   7   8      186.67      183.74     38.44 o 
 -13   7   8       20.63       62.07     27.39 o 
 -12   7   8       10.53       15.66     22.04 o 
 -11   7   8        0.56      -11.96     11.96 o 
 -10   7   8        1.03       -8.61     16.41 o 
  -9   7   8        0.78        3.31     10.93 o 
  -8   7   8      194.02      158.51     20.92 o 
  -7   7   8      259.69      251.63     24.74 o 
  -6   7   8      819.72      734.11     30.59 o 
  -5   7   8      132.89      153.54     17.11 o 
  -4   7   8      594.66      634.95     25.27 o 
  -3   7   8      219.95      255.21     16.38 o 
  -2   7   8      860.24      827.01     23.59 o 
  -1   7   8      699.31      666.62     21.81 o 
   0   7   8      243.93      254.22     15.30 o 
   1   7   8        2.40       -3.35      6.68 o 
   2   7   8       42.03       32.22     10.06 o 
   3   7   8      540.74      507.78     27.56 o 
   4   7   8      124.85      154.67     21.08 o 
   5   7   8       11.75        6.92     11.12 o 
   6   7   8       20.95       27.58     13.50 o 
   7   7   8       49.76       33.64     18.32 o 
   8   7   8        8.07      -15.13     17.81 o 
   9   7   8      101.50      109.35     26.55 o 
  10   7   8       62.56       73.06     23.80 o 
  11   7   8      177.12      212.03     34.46 o 
  12   7   8        0.71       18.58     44.67 o 
 -14   8   8        1.01       10.09     25.30 o 
 -13   8   8        0.86        4.15     28.79 o 
 -12   8   8       16.90       44.97     24.80 o 
 -11   8   8      111.25      100.41     31.68 o 
 -10   8   8       10.96       12.36     19.45 o 
  -9   8   8        0.02       13.22     14.89 o 
  -8   8   8      368.21      357.78     36.45 o 
  -7   8   8       25.00        3.20     12.66 o 
  -6   8   8       28.40       22.75     12.82 o 
  -5   8   8      513.68      474.17     40.10 o 
  -4   8   8      313.27      351.17     59.15 o 
  -3   8   8       20.56       13.27     17.65 o 
  -2   8   8        3.43       15.55     17.48 o 
  -1   8   8       65.34       56.15     14.93 o 
   0   8   8       26.28       25.15     13.03 o 
   1   8   8       28.10       18.37     11.92 o 
   2   8   8       14.27       34.66     14.23 o 
   3   8   8       30.40       24.09     13.74 o 
   4   8   8       14.10       17.30     19.98 o 
   5   8   8        0.16        5.46     12.97 o 
   6   8   8       59.12       45.67     16.94 o 
   7   8   8       24.61       18.33     22.71 o 
   8   8   8       24.40        7.78     18.72 o 
   9   8   8      236.79      240.06     34.78 o 
  10   8   8       18.23       43.67     47.59 o 
 -12   9   8        6.93       19.95     45.76 o 
 -11   9   8       31.30       -2.08     22.52 o 
 -10   9   8       22.73      -20.19     20.19 o 
  -9   9   8      105.39      110.69     32.21 o 
  -8   9   8       20.42       -4.99     14.51 o 
  -7   9   8       11.73        9.20     22.24 o 
  -6   9   8       24.37        7.89     22.16 o 
  -5   9   8      221.57      278.62     34.48 o 
  -4   9   8      100.12      128.27     25.47 o 
  -3   9   8       15.59       -7.26     14.41 o 
  -2   9   8      125.44      152.58     26.31 o 
  -1   9   8        7.23        4.97     18.99 o 
   0   9   8       40.01       40.65     17.81 o 
   1   9   8        2.67      -12.29     12.29 o 
   2   9   8       81.93       87.93     19.36 o 
   3   9   8        3.98        3.58     13.25 o 
   4   9   8       76.56       81.22     20.04 o 
   5   9   8        6.49       -0.10     17.04 o 
   6   9   8        7.07        9.59     19.35 o 
   7   9   8      273.23      219.09     35.76 o 
   8   9   8     1331.72     1693.28    132.59 o 
  -8  10   8        1.32       27.24     43.51 o 
  -7  10   8       28.45        0.95     26.77 o 
  -6  10   8       97.08       75.31     31.53 o 
  -5  10   8      124.26      115.70     36.68 o 
  -4  10   8       44.57       59.11     34.68 o 
  -3  10   8       55.48       46.69     23.16 o 
  -2  10   8        0.61       17.55     18.15 o 
  -1  10   8       42.98       38.37     20.65 o 
   0  10   8      297.18      254.60     35.31 o 
   1  10   8      115.83       51.37     21.37 o 
   2  10   8      134.60      133.17     27.38 o 
   3  10   8        1.78       -3.22     17.09 o 
   4  10   8       67.56       68.20     24.79 o 
 -20   1   9        0.48       40.36     21.35 o 
 -19   1   9        4.35       -2.14     16.80 o 
 -18   1   9       76.70       52.80     21.38 o 
 -17   1   9      165.53      159.83     44.38 o 
 -16   1   9        2.41       18.25     16.10 o 
 -15   1   9        2.37       15.24     12.04 o 
 -14   1   9      827.03      743.35     32.07 o 
 -13   1   9      178.16      245.01     23.93 o 
 -12   1   9      341.22      328.82     27.90 o 
 -11   1   9       26.52       23.04      9.01 o 
 -10   1   9        2.67       -0.22      6.09 o 
  -9   1   9      553.72      644.97     15.67 o 
  -8   1   9      741.46      675.70     15.61 o 
  -7   1   9     3404.65     3376.00     30.27 o 
  -6   1   9      402.56      416.10     12.41 o 
  -5   1   9      316.83      292.28     10.91 o 
  -4   1   9     3612.16     3855.38     37.94 o 
  -3   1   9     5575.27     5557.76     47.24 o 
  -2   1   9      936.48     1044.38     20.76 o 
  -1   1   9       10.36        3.53      4.76 o 
   0   1   9     1153.67     1228.21     21.24 o 
   1   1   9      101.00       99.79      7.83 o 
   2   1   9      220.96      242.99     11.46 o 
   3   1   9       80.94      105.34      7.18 o 
   4   1   9      753.13      777.08     16.09 o 
   5   1   9       65.08       63.35     13.61 o 
   6   1   9     1812.36     1875.67     32.77 o 
   7   1   9      101.43      124.89     12.61 o 
   8   1   9      914.87      912.58     34.38 o 
   9   1   9      759.53      723.87     34.44 o 
  10   1   9        4.16       61.97     25.88 o 
  11   1   9      202.36      215.12     46.87 o 
  12   1   9       39.18       56.51     17.59 o 
  13   1   9      392.37      445.94    125.38 o 
  14   1   9       93.96      130.28     29.84 o 
  15   1   9       94.14       95.76     30.01 o 
  16   1   9        0.35       26.70     20.23 o 
 -20   2   9      604.73      701.44     95.46 o 
 -19   2   9       26.98       79.36     24.33 o 
 -18   2   9      319.33      380.60    106.43 o 
 -17   2   9      338.14      326.87     40.47 o 
 -16   2   9       96.30      110.16     28.51 o 
 -15   2   9      228.35      246.81     25.86 o 
 -14   2   9       44.06       56.04     13.44 o 
 -13   2   9      335.82      354.52     38.32 o 
 -12   2   9      245.25      320.82     29.13 o 
 -11   2   9     1036.62      971.11     32.32 o 
 -10   2   9        0.52        6.72      7.66 o 
  -9   2   9      835.81      871.14     23.49 o 
  -8   2   9       48.09       44.81      7.55 o 
  -7   2   9     1316.57     1371.74     30.40 o 
  -6   2   9       25.73       24.19     12.39 o 
  -5   2   9     1335.96     1425.80     21.14 o 
  -4   2   9     6044.78     5865.14     49.33 o 
  -3   2   9     2416.96     2403.41     30.05 o 
  -2   2   9       97.71      126.29      9.22 o 
  -1   2   9      856.27      840.96     17.93 o 
   0   2   9     2207.84     2274.78     27.60 o 
   1   2   9        0.06       -3.65      4.28 o 
   2   2   9      606.81      648.86     13.89 o 
   3   2   9       34.14       44.66      5.75 o 
   4   2   9       61.25       54.09      7.85 o 
   5   2   9     2147.67     2182.24     25.00 o 
   6   2   9     2008.20     1924.53     45.88 o 
   7   2   9      545.56      501.40     29.70 o 
   8   2   9     3911.19     3747.14     80.99 o 
   9   2   9        5.91       -2.03     10.10 o 
  10   2   9      567.63      644.98     40.15 o 
  11   2   9       22.01        7.12     17.15 o 
  12   2   9        2.12       10.36     13.66 o 
  13   2   9        6.16       -3.77     14.73 o 
  14   2   9        0.24       18.92     21.10 o 
  15   2   9       45.63       44.57     21.74 o 
  16   2   9       28.94       91.40     43.03 o 
 -19   3   9       82.74       24.49     29.92 o 
 -18   3   9       10.69        3.85     22.85 o 
 -17   3   9        8.86       13.86     13.85 o 
 -16   3   9        3.82       21.35     14.21 o 
 -15   3   9      416.70      345.30     28.15 o 
 -14   3   9      595.37      560.98     34.83 o 
 -13   3   9      192.67      206.53     31.51 o 
 -12   3   9      996.25      888.72     34.58 o 
 -11   3   9      431.53      536.52     31.22 o 
 -10   3   9      451.36      425.33     25.06 o 
  -9   3   9      564.77      648.63     25.34 o 
  -8   3   9       10.76       12.96      7.10 o 
  -7   3   9     3413.67     3542.63     50.99 o 
  -6   3   9      561.51      579.94     20.29 o 
  -5   3   9        5.60       -2.94      4.67 o 
  -4   3   9      370.11      366.31     13.51 o 
  -3   3   9      723.60      647.83     18.08 o 
  -2   3   9     2092.87     2199.87     32.18 o 
  -1   3   9       10.14        7.27      3.49 o 
   0   3   9     3542.14     3621.48     37.48 o 
   1   3   9     5426.47     5489.15     59.23 o 
   2   3   9      144.52      159.76     13.13 o 
   3   3   9       71.39       54.38     10.75 o 
   4   3   9       68.55       65.16     10.13 o 
   5   3   9      747.07      726.71     26.85 o 
   6   3   9      308.28      312.44     47.02 o 
   7   3   9       33.19       42.25     12.63 o 
   8   3   9       19.34       16.04     11.85 o 
   9   3   9      307.06      302.24     37.18 o 
  10   3   9      163.61      142.58     25.64 o 
  11   3   9        0.04       43.39     54.41 o 
  12   3   9       47.49       31.88     16.06 o 
  13   3   9       61.92       74.47     21.37 o 
  14   3   9        8.88      -17.25     19.79 o 
  15   3   9      207.88      230.76     66.05 o 
 -19   4   9      134.78       30.27     33.85 o 
 -18   4   9        3.97      -12.24     16.65 o 
 -17   4   9      102.23      101.27     28.80 o 
 -16   4   9      113.07      103.38     32.26 o 
 -15   4   9       26.28       28.02     15.34 o 
 -14   4   9      744.04      704.75     40.22 o 
 -13   4   9        0.07        1.48     23.42 o 
 -12   4   9     1952.26     1878.67     50.80 o 
 -11   4   9      688.81      689.86     43.16 o 
 -10   4   9      143.83      132.77     16.11 o 
  -9   4   9        0.80       18.85     13.56 o 
  -8   4   9      390.01      409.25     24.63 o 
  -7   4   9        5.09       20.96      7.70 o 
  -6   4   9       68.89       66.15     10.18 o 
  -5   4   9      180.65      240.22     15.86 o 
  -4   4   9      544.93      527.02     16.26 o 
  -3   4   9      185.33      199.45     12.76 o 
  -2   4   9      496.18      538.81     17.10 o 
  -1   4   9      199.48      191.80     10.83 o 
   0   4   9      357.54      405.18     13.71 o 
   1   4   9      373.20      391.14     19.25 o 
   2   4   9      857.24      812.51     32.11 o 
   3   4   9      201.88      218.22     19.43 o 
   4   4   9       61.71       37.30     12.95 o 
   5   4   9        1.59        3.32     11.18 o 
   6   4   9     1084.62     1001.14     34.21 o 
   7   4   9       34.10       38.70     11.57 o 
   8   4   9      226.69      209.12     23.42 o 
   9   4   9      133.25      150.49     23.98 o 
  10   4   9        8.49        9.68     12.41 o 
  11   4   9       73.39       66.39     24.63 o 
  12   4   9       15.05        5.34     13.89 o 
  13   4   9       76.11       46.33     24.65 o 
  14   4   9       46.72       74.22     28.76 o 
  15   4   9        8.45      -12.27     31.72 o 
 -18   5   9      105.48       74.15     30.14 o 
 -17   5   9       14.61       44.15     25.39 o 
 -16   5   9      102.37       53.12     25.78 o 
 -15   5   9      342.49      333.12     44.07 o 
 -14   5   9        1.43        6.08     13.41 o 
 -13   5   9      293.65      316.04     32.55 o 
 -12   5   9      283.62      337.91     29.99 o 
 -11   5   9      149.49      156.34     20.99 o 
 -10   5   9      232.47      235.25     21.40 o 
  -9   5   9      430.08      381.69     26.07 o 
  -8   5   9      237.77      238.82     20.35 o 
  -7   5   9     1014.25     1016.47     32.79 o 
  -6   5   9      271.63      280.90     21.10 o 
  -5   5   9      680.38      645.92     23.73 o 
  -4   5   9       50.70       54.01      8.65 o 
  -3   5   9       10.24        7.70      6.13 o 
  -2   5   9      202.96      195.95     13.59 o 
  -1   5   9      651.10      639.78     18.15 o 
   0   5   9       22.34       24.60      8.40 o 
   1   5   9      465.67      426.45     23.86 o 
   2   5   9      205.86      202.34     18.47 o 
   3   5   9       57.32       54.44     12.05 o 
   4   5   9       67.94      112.44     14.69 o 
   5   5   9      277.12      355.55     24.13 o 
   6   5   9     1724.65     1628.16     44.87 o 
   7   5   9      159.52      130.92     20.72 o 
   8   5   9      669.69      691.97     37.60 o 
   9   5   9      162.07      126.04     23.70 o 
  10   5   9       25.21       32.47     16.36 o 
  11   5   9       74.36      100.63     21.43 o 
  12   5   9        5.11      -16.76     16.76 o 
  13   5   9       32.72       71.50     29.10 o 
  14   5   9      242.26      321.81     65.19 o 
 -17   6   9      479.78      480.31     58.52 o 
 -16   6   9        0.62        8.22     23.21 o 
 -15   6   9       71.68      101.86     30.53 o 
 -14   6   9       24.69       72.71     28.99 o 
 -13   6   9        0.97        2.61     19.32 o 
 -12   6   9       96.36       87.20     21.85 o 
 -11   6   9      115.52      109.27     22.24 o 
 -10   6   9       56.20       53.03     14.85 o 
  -9   6   9        9.25       19.56     15.14 o 
  -8   6   9        7.94       19.89      9.86 o 
  -7   6   9       81.78       86.77     14.45 o 
  -6   6   9      476.80      504.23     31.86 o 
  -5   6   9        6.07       12.55     10.10 o 
  -4   6   9      127.25      132.30     15.06 o 
  -3   6   9       12.71       21.09      8.48 o 
  -2   6   9      592.76      608.54     21.62 o 
  -1   6   9      621.42      647.48     25.98 o 
   0   6   9        6.45        1.60     10.30 o 
   1   6   9      517.66      515.97     27.08 o 
   2   6   9      631.89      595.09     30.05 o 
   3   6   9       49.55       27.36     12.36 o 
   4   6   9      450.04      388.34     25.81 o 
   5   6   9      300.91      297.78     25.03 o 
   6   6   9        4.16       -0.59     10.46 o 
   7   6   9        4.33        9.42     11.41 o 
   8   6   9      108.91       89.10     19.31 o 
   9   6   9      587.15      611.75     43.87 o 
  10   6   9       90.28       70.79     22.52 o 
  11   6   9      360.78      368.54     56.80 o 
  12   6   9      280.51      427.14     45.56 o 
  13   6   9        1.90       -6.28     25.57 o 
 -16   7   9        0.32        8.25     40.67 o 
 -15   7   9       78.39       41.04     30.20 o 
 -14   7   9        1.30      -13.74     20.15 o 
 -13   7   9       61.33       60.76     27.97 o 
 -12   7   9        4.34      -22.48     22.48 o 
 -11   7   9      267.51      261.06     40.55 o 
 -10   7   9      274.41      277.11     27.97 o 
  -9   7   9        0.41       -9.19     11.55 o 
  -8   7   9        6.82      -10.26     10.26 o 
  -7   7   9       61.56       68.47     15.46 o 
  -6   7   9      283.40      329.48     26.70 o 
  -5   7   9       18.25       29.46     10.80 o 
  -4   7   9      889.78      880.89     33.58 o 
  -3   7   9       84.43       70.92     15.90 o 
  -2   7   9        5.50       11.44      9.81 o 
  -1   7   9     1740.09     1717.97     36.56 o 
   0   7   9       20.85        4.66      8.10 o 
   1   7   9      184.79      173.39     16.69 o 
   2   7   9       74.63       50.02     11.76 o 
   3   7   9      185.79      146.37     20.89 o 
   4   7   9        8.77        8.48     12.11 o 
   5   7   9        0.67       -2.85     10.99 o 
   6   7   9        4.19        3.14     10.95 o 
   7   7   9        1.60        0.24     11.95 o 
   8   7   9      219.93      250.05     54.57 o 
   9   7   9       86.20      114.44     27.50 o 
  10   7   9      348.09      340.93     57.18 o 
  11   7   9       91.08       44.94     22.66 o 
 -14   8   9       44.77       55.18     31.24 o 
 -13   8   9      223.87      202.90     72.84 o 
 -12   8   9       12.20       12.88     20.85 o 
 -11   8   9       55.22       28.14     24.75 o 
 -10   8   9      177.87      171.13     35.25 o 
  -9   8   9       37.10       47.60     31.28 o 
  -8   8   9      125.27      135.87     31.08 o 
  -7   8   9      158.22      181.39     23.78 o 
  -6   8   9       35.93       12.43     12.05 o 
  -5   8   9      175.20      148.47     25.49 o 
  -4   8   9      527.51      559.87     43.61 o 
  -3   8   9      304.70      325.74     45.80 o 
  -2   8   9       36.08       55.19     22.11 o 
  -1   8   9        0.65        1.39     12.32 o 
   0   8   9      147.04      137.03     20.09 o 
   1   8   9       53.40       75.01     17.36 o 
   2   8   9        7.72       10.41     11.98 o 
   3   8   9       20.58        9.59     12.99 o 
   4   8   9       41.98       37.59     15.31 o 
   5   8   9       20.13       16.66     14.98 o 
   6   8   9      217.92      195.80     26.42 o 
   7   8   9        0.62        3.09     24.36 o 
   8   8   9      106.96      118.10     27.47 o 
   9   8   9       57.38       47.15     23.35 o 
 -12   9   9       86.49       91.21     53.20 o 
 -11   9   9        0.27      -18.71     19.36 o 
 -10   9   9      136.05      144.99     35.56 o 
  -9   9   9      180.84      242.15     34.80 o 
  -8   9   9       35.29       21.28     24.82 o 
  -7   9   9      461.29      594.32     63.25 o 
  -6   9   9      178.91      223.27     32.42 o 
  -5   9   9       70.59       87.06     23.75 o 
  -4   9   9      107.74       93.05     23.10 o 
  -3   9   9       26.41        8.17     17.88 o 
  -2   9   9       46.87       29.39     23.13 o 
  -1   9   9       78.16       79.17     27.22 o 
   0   9   9       17.05       -2.62     20.66 o 
   1   9   9      240.77      242.05     26.95 o 
   2   9   9        1.77       14.00     13.83 o 
   3   9   9       80.91       75.98     20.03 o 
   4   9   9        1.01       -4.71     13.24 o 
   5   9   9        0.14       -8.03     18.86 o 
   6   9   9        3.24        9.34     20.30 o 
   7   9   9      240.37      326.64     74.67 o 
  -8  10   9       27.53       34.46     27.68 o 
  -7  10   9        2.41      -12.63     18.13 o 
  -6  10   9       20.73       -5.50     24.01 o 
  -5  10   9      438.48      617.27     72.20 o 
  -4  10   9        4.66       -1.03     22.02 o 
  -3  10   9      102.62      129.28     27.25 o 
  -2  10   9      104.88       83.92     26.29 o 
  -1  10   9       51.36       42.69     21.79 o 
   0  10   9       21.76       22.20     22.37 o 
   1  10   9       76.57       97.99     25.17 o 
   2  10   9        6.75       41.89     22.88 o 
   3  10   9        1.16       13.90     22.66 o 
 -20   0  10      506.60      465.96     73.50 o 
 -19   0  10        6.16       47.82     30.51 o 
 -18   0  10       51.99      110.71     38.38 o 
 -17   0  10      184.08      158.51     39.91 o 
 -16   0  10        1.96       16.76     20.04 o 
 -15   0  10        5.35      -13.79     15.23 o 
 -14   0  10     1068.14     1087.73    193.13 o 
 -13   0  10     4904.37     4882.21    134.01 o 
 -12   0  10     2355.27     2247.08     54.92 o 
 -11   0  10      567.77      611.82     32.40 o 
 -10   0  10     8785.59     8753.08     96.75 o 
  -9   0  10        7.92        3.16      6.43 o 
  -8   0  10     1282.83     1301.85     30.79 o 
  -7   0  10        0.02        8.17      6.25 o 
  -6   0  10       60.50      101.86     11.17 o 
  -5   0  10     2295.68     2294.93     42.86 o 
  -4   0  10     3419.18     3562.31     53.85 o 
  -3   0  10      820.85      810.98     36.37 o 
  -2   0  10     6630.65     6661.96     77.17 o 
  -1   0  10    19139.04    19785.94    160.84 o 
   0   0  10    10599.61    10920.17    107.87 o 
   1   0  10      832.57     1056.73     30.67 o 
   2   0  10       39.69       24.42      8.89 o 
   3   0  10     2218.19     2003.21     37.36 o 
   4   0  10     2058.33     2142.15     45.38 o 
   5   0  10     1926.45     1988.44     41.21 o 
   6   0  10      104.17      112.02     31.44 o 
   7   0  10      118.92      139.13     24.32 o 
   8   0  10     1939.76     1856.73     55.84 o 
   9   0  10       99.64       94.69     22.67 o 
  10   0  10     3559.27     3583.29    150.31 o 
  11   0  10     2692.41     2672.05    134.70 o 
  12   0  10       32.23       66.18     33.15 o 
  13   0  10     1865.61     1771.35    116.98 o 
  14   0  10      562.03      677.43     90.88 o 
  15   0  10        0.24       46.89     34.31 o 
 -20   1  10       16.00       33.85     20.19 o 
 -19   1  10      455.00      474.14     56.27 o 
 -18   1  10        6.08       11.43     15.14 o 
 -17   1  10      108.81       55.91     28.67 o 
 -16   1  10      107.51      109.51     24.28 o 
 -15   1  10      450.65      489.99     91.99 o 
 -14   1  10      225.30      224.27     37.84 o 
 -13   1  10       27.63       36.55     12.07 o 
 -12   1  10      746.69      734.10     30.38 o 
 -11   1  10      683.45      676.68     37.28 o 
 -10   1  10      177.72      197.87     13.71 o 
  -9   1  10     2628.55     2719.86     33.32 o 
  -8   1  10      848.69      906.34     16.27 o 
  -7   1  10     1028.89     1034.14     19.13 o 
  -6   1  10     1606.31     1640.76     24.15 o 
  -5   1  10     1989.32     2111.27     28.75 o 
  -4   1  10      244.09      264.60     11.67 o 
  -3   1  10     1007.17     1007.90     20.13 o 
  -2   1  10        0.56        1.60      4.77 o 
  -1   1  10     3480.84     3465.17     38.48 o 
   0   1  10        0.93        0.41      4.83 o 
   1   1  10     3389.22     3519.75     38.60 o 
   2   1  10     1215.51     1215.06     21.59 o 
   3   1  10     1044.32     1088.88     21.76 o 
   4   1  10     1090.84     1092.35     21.81 o 
   5   1  10      221.44      250.38     11.82 o 
   6   1  10       77.52       63.86     10.56 o 
   7   1  10       69.49       90.26     17.49 o 
   8   1  10      306.22      352.22     27.81 o 
   9   1  10        0.07        3.75     10.23 o 
  10   1  10     2481.69     2293.71     61.24 o 
  11   1  10       37.63       55.47     17.71 o 
  12   1  10       93.80      112.40     29.89 o 
  13   1  10        2.81       46.97     23.63 o 
  14   1  10      196.67      244.74     40.05 o 
  15   1  10        1.80       15.57     20.67 o 
 -20   2  10       13.06       14.70     19.28 o 
 -19   2  10        7.91       38.03     18.95 o 
 -18   2  10      440.80      406.49     46.52 o 
 -17   2  10      297.03      315.26     39.13 o 
 -16   2  10      103.09      135.47     20.59 o 
 -15   2  10       52.11       50.15     13.73 o 
 -14   2  10      248.47      223.66     22.50 o 
 -13   2  10       49.60       74.31     14.95 o 
 -12   2  10      277.14      306.29     24.18 o 
 -11   2  10      311.78      308.08     23.62 o 
 -10   2  10      957.09      925.59     26.77 o 
  -9   2  10      432.29      445.92     19.77 o 
  -8   2  10        0.04       -3.05      7.10 o 
  -7   2  10       24.29       32.14      8.00 o 
  -6   2  10      274.58      260.76     12.61 o 
  -5   2  10      460.48      495.17     13.80 o 
  -4   2  10      236.10      268.20     12.67 o 
  -3   2  10       54.60       50.99      7.29 o 
  -2   2  10      340.50      327.17     13.55 o 
  -1   2  10        1.40        8.16      4.91 o 
   0   2  10      532.62      556.36     14.65 o 
   1   2  10        6.11        3.24      4.25 o 
   2   2  10      110.56      114.11      8.54 o 
   3   2  10      845.69      898.62     17.99 o 
   4   2  10       69.81       91.40     11.53 o 
   5   2  10      898.59      839.73     27.09 o 
   6   2  10      278.93      259.96     24.53 o 
   7   2  10     1096.59     1056.44     56.74 o 
   8   2  10      678.71      609.46     33.55 o 
   9   2  10       28.25       38.53     30.64 o 
  10   2  10      288.10      266.44     46.81 o 
  11   2  10      296.86      308.48     40.85 o 
  12   2  10      323.83      358.73     35.74 o 
  13   2  10       97.14      114.97     30.17 o 
  14   2  10        1.03       12.25     16.81 o 
  15   2  10       34.12       63.63     30.13 o 
 -19   3  10      303.03      329.48     66.27 o 
 -18   3  10      197.28      231.64     53.89 o 
 -17   3  10       14.91       20.81     15.10 o 
 -16   3  10       55.31       78.74     24.61 o 
 -15   3  10        2.02        3.68     12.87 o 
 -14   3  10      602.70      528.25     33.67 o 
 -13   3  10     1925.64     1869.85     50.63 o 
 -12   3  10       25.63       32.36     12.03 o 
 -11   3  10       51.66       82.64     21.06 o 
 -10   3  10      230.06      208.28     18.90 o 
  -9   3  10       40.67       39.39     19.18 o 
  -8   3  10      479.76      510.24     22.02 o 
  -7   3  10      234.71      290.69     18.49 o 
  -6   3  10       99.65      107.99     11.88 o 
  -5   3  10      676.15      724.32     17.17 o 
  -4   3  10        4.62        2.71      5.22 o 
  -3   3  10       43.74       43.16      6.72 o 
  -2   3  10     2291.16     2219.93     32.20 o 
  -1   3  10       20.19       30.08      6.35 o 
   0   3  10     4296.90     4301.39     41.38 o 
   1   3  10        5.09        3.41      6.40 o 
   2   3  10      868.13      905.18     25.33 o 
   3   3  10     1398.78     1428.92     41.36 o 
   4   3  10      332.82      278.71     19.46 o 
   5   3  10      886.81      788.64     28.91 o 
   6   3  10        2.10        3.03     13.47 o 
   7   3  10       14.14        4.84      9.26 o 
   8   3  10     1303.02     1177.85     46.97 o 
   9   3  10      358.71      310.28     28.17 o 
  10   3  10       82.63       88.70     31.20 o 
  11   3  10       14.04        4.07     14.53 o 
  12   3  10      112.88       85.85     20.99 o 
  13   3  10        4.49       20.48     16.07 o 
  14   3  10        1.08        7.40     15.05 o 
  15   3  10      126.60      122.33     52.07 o 
 -19   4  10        0.11      -16.99     24.33 o 
 -18   4  10        8.47      -36.49     48.10 o 
 -17   4  10        2.92       23.80     21.74 o 
 -16   4  10        1.35       20.92     15.11 o 
 -15   4  10       45.55       15.09     13.98 o 
 -14   4  10       19.15       20.33     13.52 o 
 -13   4  10      578.46      610.19     38.96 o 
 -12   4  10      219.74      222.20     24.19 o 
 -11   4  10      414.57      380.51     25.94 o 
 -10   4  10      992.65      967.27     33.80 o 
  -9   4  10      612.22      555.93     26.20 o 
  -8   4  10      276.56      308.13     21.74 o 
  -7   4  10      687.25      654.25     40.27 o 
  -6   4  10      305.83      308.77     20.65 o 
  -5   4  10      291.49      323.64     14.22 o 
  -4   4  10      480.71      476.43     16.29 o 
  -3   4  10       98.30      109.14     11.18 o 
  -2   4  10      215.52      197.13     12.96 o 
  -1   4  10     2491.61     2361.14     32.34 o 
   0   4  10     4406.36     4402.09     46.93 o 
   1   4  10        2.16        4.33      6.78 o 
   2   4  10       56.20       52.66     11.56 o 
   3   4  10      128.70      145.47     17.30 o 
   4   4  10      222.00      201.24     19.99 o 
   5   4  10       58.28       55.17     12.21 o 
   6   4  10      819.30      727.69     29.92 o 
   7   4  10      646.12      644.56     31.56 o 
   8   4  10     1140.30     1044.42     37.56 o 
   9   4  10       45.41       50.54     15.34 o 
  10   4  10        1.44        6.17     12.43 o 
  11   4  10        5.69       11.50     14.08 o 
  12   4  10        2.24       21.22     14.72 o 
  13   4  10      304.11      298.89     46.87 o 
  14   4  10      222.81      254.02     45.17 o 
 -18   5  10       17.66        7.84     23.61 o 
 -17   5  10      236.19      193.22     38.54 o 
 -16   5  10       16.83       11.77     19.44 o 
 -15   5  10      274.00      349.70     34.49 o 
 -14   5  10      171.23      146.30     24.71 o 
 -13   5  10        0.10       11.03     13.32 o 
 -12   5  10      174.50      218.95     24.90 o 
 -11   5  10       16.69       18.91     10.31 o 
 -10   5  10       46.67       68.18     14.44 o 
  -9   5  10        0.89       -3.04      8.87 o 
  -8   5  10      318.40      293.17     24.44 o 
  -7   5  10       56.70       33.21     12.01 o 
  -6   5  10      193.63      196.81     21.05 o 
  -5   5  10       94.54       79.98     12.77 o 
  -4   5  10       83.84      108.87     11.23 o 
  -3   5  10      186.95      148.18     12.27 o 
  -2   5  10        0.01       11.96      6.92 o 
  -1   5  10      944.00      923.21     22.55 o 
   0   5  10      344.30      316.41     21.28 o 
   1   5  10     1262.09     1231.60     34.94 o 
   2   5  10      380.35      364.72     24.37 o 
   3   5  10      617.28      641.81     50.06 o 
   4   5  10      466.51      478.61     27.64 o 
   5   5  10        1.59        5.69      8.54 o 
   6   5  10      162.21      119.31     16.97 o 
   7   5  10      560.65      546.66     35.20 o 
   8   5  10       10.80        6.73     10.62 o 
   9   5  10        5.73        9.43     12.73 o 
  10   5  10      319.65      367.57     33.58 o 
  11   5  10       29.19       33.80     15.89 o 
  12   5  10      183.60      245.21     34.73 o 
  13   5  10       27.58       49.81     24.49 o 
 -17   6  10        0.01       71.79     29.03 o 
 -16   6  10       13.04       -9.45     21.79 o 
 -15   6  10       68.14       63.46     26.08 o 
 -14   6  10       13.58        1.35     20.68 o 
 -13   6  10       13.26       35.07     17.64 o 
 -12   6  10       14.36        5.63     16.18 o 
 -11   6  10      186.12      158.42     21.56 o 
 -10   6  10     1534.70     1424.92     61.38 o 
  -9   6  10      456.92      490.36     29.73 o 
  -8   6  10      458.49      479.20     32.25 o 
  -7   6  10      813.87      748.33     31.02 o 
  -6   6  10      463.92      388.81     27.11 o 
  -5   6  10      871.28      854.63     33.00 o 
  -4   6  10      558.38      512.78     27.32 o 
  -3   6  10      705.81      643.05     25.26 o 
  -2   6  10       11.88        8.44      9.08 o 
  -1   6  10      133.55       96.18     13.94 o 
   0   6  10       37.83       21.64      9.76 o 
   1   6  10     1139.79     1017.56     34.67 o 
   2   6  10      111.52      102.39     14.94 o 
   3   6  10      660.09      577.73     31.08 o 
   4   6  10      124.00      108.22     14.95 o 
   5   6  10      502.32      511.29     34.21 o 
   6   6  10       19.21       12.25     10.83 o 
   7   6  10       87.88       88.67     18.39 o 
   8   6  10        1.46       -2.17     12.49 o 
   9   6  10        2.49        7.87     12.88 o 
  10   6  10       13.20       -1.01     17.06 o 
  11   6  10      160.05      134.87     28.45 o 
  12   6  10      127.44      146.33     31.22 o 
 -16   7  10       11.71       -8.40     40.08 o 
 -15   7  10        7.31       -2.36     24.36 o 
 -14   7  10      109.89       94.75     86.85 o 
 -13   7  10        0.28       14.11     21.26 o 
 -12   7  10       65.92       96.34     29.05 o 
 -11   7  10       21.89        8.57     13.54 o 
 -10   7  10      194.12      177.11     22.84 o 
  -9   7  10        9.50       11.43     13.07 o 
  -8   7  10       11.38        6.80     11.83 o 
  -7   7  10      233.82      232.22     23.52 o 
  -6   7  10       38.26       37.31     16.80 o 
  -5   7  10       23.48        9.38      8.77 o 
  -4   7  10        1.95       13.94     11.69 o 
  -3   7  10     1193.61     1219.59     47.84 o 
  -2   7  10        1.12       -3.59      9.01 o 
  -1   7  10        1.90        5.06      7.83 o 
   0   7  10       33.54       22.80     10.02 o 
   1   7  10        0.73        0.72      8.08 o 
   2   7  10        2.11       -9.54      9.54 o 
   3   7  10      455.31      460.43     33.35 o 
   4   7  10       10.28       26.95     13.36 o 
   5   7  10       72.59       78.72     17.84 o 
   6   7  10       26.53       35.67     14.59 o 
   7   7  10        1.35       15.10     14.19 o 
   8   7  10      312.90      339.28     35.37 o 
   9   7  10       30.84       41.66     21.39 o 
  10   7  10      286.81      352.30     42.26 o 
  11   7  10      336.43      514.26     94.90 o 
 -14   8  10       83.91       78.89     39.90 o 
 -13   8  10       66.02      117.90     33.61 o 
 -12   8  10        8.74       18.58     20.94 o 
 -11   8  10        0.13       34.67     22.25 o 
 -10   8  10       25.23       24.61     16.96 o 
  -9   8  10      158.58      156.31     23.06 o 
  -8   8  10        6.74      -12.47     12.47 o 
  -7   8  10       55.34       60.02     16.02 o 
  -6   8  10       49.29       32.38     18.32 o 
  -5   8  10       78.34       98.98     34.19 o 
  -4   8  10      124.18      160.02     32.49 o 
  -3   8  10       45.17       42.21     20.13 o 
  -2   8  10       31.73       61.81     23.87 o 
  -1   8  10        5.31        0.64     15.81 o 
   0   8  10        2.10       -3.08     10.24 o 
   1   8  10      101.45       98.91     18.87 o 
   2   8  10      582.44      528.93     37.08 o 
   3   8  10        5.11       -7.03     12.44 o 
   4   8  10        0.84       -1.48     12.75 o 
   5   8  10       99.50      106.17     21.59 o 
   6   8  10       33.01       38.81     17.30 o 
   7   8  10       16.79        6.44     20.08 o 
   8   8  10        2.08       39.61     21.19 o 
   9   8  10      752.05      836.99    111.33 o 
 -11   9  10        2.03      -32.89     46.15 o 
 -10   9  10        0.68       12.37     22.46 o 
  -9   9  10       20.61       36.61     26.01 o 
  -8   9  10       24.19       17.77     26.43 o 
  -7   9  10      324.78      326.62     48.58 o 
  -6   9  10       50.24       53.37     37.13 o 
  -5   9  10        8.21       17.81     17.93 o 
  -4   9  10       66.89       96.71     25.29 o 
  -3   9  10        7.49        5.56     18.98 o 
  -2   9  10       60.76       85.34     28.31 o 
  -1   9  10        1.96      -17.20     17.20 o 
   0   9  10       69.48       44.95     19.33 o 
   1   9  10        2.66        4.78     13.88 o 
   2   9  10      206.47      247.49     28.46 o 
   3   9  10      363.04      353.72     54.32 o 
   4   9  10      132.39      135.62     28.21 o 
   5   9  10       45.09       32.13     22.04 o 
   6   9  10        1.97       15.18     19.86 o 
  -7  10  10      126.36      140.75     45.24 o 
  -6  10  10      119.26      124.37     35.90 o 
  -5  10  10       90.69       76.24     32.10 o 
  -4  10  10       25.62       28.87     21.22 o 
  -3  10  10       39.62       89.06     26.83 o 
  -2  10  10       18.36       19.53     19.53 o 
  -1  10  10       42.31       52.59     22.49 o 
   0  10  10       45.80       28.60     23.90 o 
   1  10  10       49.05       46.20     23.20 o 
   2  10  10      110.41      138.47     28.26 o 
 -20   1  11      991.84      997.38    184.71 o 
 -19   1  11      116.57       90.58     25.83 o 
 -18   1  11       39.64       40.72     19.29 o 
 -17   1  11       39.40       79.83     23.52 o 
 -16   1  11        1.25       21.05     14.86 o 
 -15   1  11        3.72        9.83     14.41 o 
 -14   1  11     2301.60     2171.29     53.00 o 
 -13   1  11        0.19       17.26     17.32 o 
 -12   1  11       14.52       47.80     24.09 o 
 -11   1  11        9.95       13.54     15.35 o 
 -10   1  11       26.27       24.94      6.88 o 
  -9   1  11       64.70       82.81      8.67 o 
  -8   1  11      579.20      564.39     14.70 o 
  -7   1  11     3329.52     3318.37     36.57 o 
  -6   1  11       60.42       67.27      7.07 o 
  -5   1  11      532.85      550.61     15.83 o 
  -4   1  11       78.72       83.30      8.33 o 
  -3   1  11      136.34      160.96     10.85 o 
  -2   1  11      658.38      680.10     17.79 o 
  -1   1  11       41.31       40.84      7.88 o 
   0   1  11       84.86       90.46     10.75 o 
   1   1  11     1158.67     1184.51     21.74 o 
   2   1  11      305.36      382.70     20.17 o 
   3   1  11     1415.24     1483.07     29.63 o 
   4   1  11     2695.76     2685.99     32.21 o 
   5   1  11      243.09      231.41     11.69 o 
   6   1  11      448.33      463.61     28.95 o 
   7   1  11        0.00       18.12     14.00 o 
   8   1  11      275.46      258.12     21.25 o 
   9   1  11       26.56       18.36     11.70 o 
  10   1  11      125.53       99.29     18.02 o 
  11   1  11      745.74      869.64     62.21 o 
  12   1  11        0.00        9.03     17.14 o 
  13   1  11      117.58      158.44     70.27 o 
  14   1  11      284.14      349.90     55.62 o 
  15   1  11        5.76       44.81     23.13 o 
 -20   2  11        0.79       11.48     18.74 o 
 -19   2  11      498.47      515.74     64.22 o 
 -18   2  11       29.32       26.96     20.17 o 
 -17   2  11        0.07       -4.66     13.91 o 
 -16   2  11       72.81       47.73     24.69 o 
 -15   2  11      372.15      297.02     26.76 o 
 -14   2  11      516.03      599.04     34.09 o 
 -13   2  11     1252.44     1284.95     41.60 o 
 -12   2  11     1081.46     1018.00     44.54 o 
 -11   2  11       13.10       -0.80      9.35 o 
 -10   2  11       11.47        3.53      9.52 o 
  -9   2  11      551.40      529.72     20.71 o 
  -8   2  11      393.92      408.95     20.74 o 
  -7   2  11       11.05       39.50      8.19 o 
  -6   2  11       70.45       64.90      7.78 o 
  -5   2  11      528.42      598.78     19.01 o 
  -4   2  11      645.72      539.22     16.38 o 
  -3   2  11     1168.42     1132.51     23.06 o 
  -2   2  11      682.11      647.30     18.02 o 
  -1   2  11       43.80       31.64      6.60 o 
   0   2  11      199.09      204.94     11.37 o 
   1   2  11      952.69      901.96     19.13 o 
   2   2  11        2.10        7.73      5.19 o 
   3   2  11      619.72      630.11     21.81 o 
   4   2  11      276.29      294.54     18.91 o 
   5   2  11     1270.56     1191.56     32.80 o 
   6   2  11       97.62       90.82     13.71 o 
   7   2  11      512.32      530.83     29.04 o 
   8   2  11        0.01        7.98      9.21 o 
   9   2  11      107.33      105.60     17.59 o 
  10   2  11     1999.10     1874.71     67.21 o 
  11   2  11      568.98      599.27     40.96 o 
  12   2  11      138.18      138.15     24.51 o 
  13   2  11      104.11       75.40     35.35 o 
  14   2  11       55.59       98.54     53.88 o 
  15   2  11      307.56      356.07     49.66 o 
 -19   3  11      234.50      294.34     41.19 o 
 -18   3  11      216.49      248.79     38.53 o 
 -17   3  11      360.15      360.76     36.03 o 
 -16   3  11      357.04      331.98     30.95 o 
 -15   3  11      431.06      455.10     34.70 o 
 -14   3  11      167.68      177.77     26.21 o 
 -13   3  11      274.18      297.59     26.89 o 
 -12   3  11        4.08       -9.01      9.69 o 
 -11   3  11        0.09        5.12      8.81 o 
 -10   3  11      132.37      151.70     16.10 o 
  -9   3  11       21.78       37.54     17.20 o 
  -8   3  11        1.91        4.41      7.91 o 
  -7   3  11       16.00       23.15      8.97 o 
  -6   3  11        4.82       -3.84      5.83 o 
  -5   3  11       38.29       38.37      6.67 o 
  -4   3  11     1341.09     1466.21     26.95 o 
  -3   3  11     1035.02     1050.12     23.17 o 
  -2   3  11      420.28      466.75     16.20 o 
  -1   3  11     1788.60     1807.48     29.44 o 
   0   3  11     3929.13     3885.31     40.36 o 
   1   3  11      294.65      335.84     20.95 o 
   2   3  11      683.57      679.17     23.00 o 
   3   3  11      395.01      369.13     21.57 o 
   4   3  11     1356.22     1233.90     35.22 o 
   5   3  11       18.36       17.90      9.59 o 
   6   3  11       41.50       38.05     11.32 o 
   7   3  11      462.08      399.72     27.51 o 
   8   3  11        3.41       12.01     11.03 o 
   9   3  11       79.05       94.77     23.63 o 
  10   3  11      204.88      195.39     23.41 o 
  11   3  11       57.82       58.35     19.45 o 
  12   3  11       41.15       21.55     16.58 o 
  13   3  11        0.01       11.41     13.38 o 
  14   3  11       16.17       47.80     24.74 o 
 -19   4  11        0.00        9.14     27.18 o 
 -18   4  11        5.99       18.05     23.88 o 
 -17   4  11       83.81       92.84     23.60 o 
 -16   4  11      659.37      646.44     46.09 o 
 -15   4  11      611.10      643.51     44.88 o 
 -14   4  11        7.35       15.14     12.01 o 
 -13   4  11      533.52      501.40     35.54 o 
 -12   4  11      314.04      273.13     23.63 o 
 -11   4  11      487.60      461.71     28.83 o 
 -10   4  11      958.10      916.59     32.62 o 
  -9   4  11      233.52      299.36     22.99 o 
  -8   4  11        0.02       -7.57      7.57 o 
  -7   4  11      141.11      146.66     18.99 o 
  -6   4  11      283.46      330.52     20.93 o 
  -5   4  11      407.54      423.40     17.00 o 
  -4   4  11        0.12       -3.11      6.33 o 
  -3   4  11      786.46      760.28     21.21 o 
  -2   4  11       41.16       37.21      7.28 o 
  -1   4  11       10.80       -5.54      5.54 o 
   0   4  11       86.04       72.28     12.50 o 
   1   4  11      285.20      273.44     19.78 o 
   2   4  11      695.51      689.45     28.76 o 
   3   4  11     2771.74     2728.19     53.04 o 
   4   4  11       22.34       18.43     11.16 o 
   5   4  11     1240.45     1219.00     37.73 o 
   6   4  11       59.97       64.72     13.29 o 
   7   4  11       58.42       51.47     12.56 o 
   8   4  11       49.60       42.25     12.92 o 
   9   4  11      511.13      518.73     35.26 o 
  10   4  11       89.86      100.98     19.15 o 
  11   4  11       11.28       20.82     14.22 o 
  12   4  11      747.55      816.26     45.07 o 
  13   4  11       53.93       74.98     27.35 o 
  14   4  11        1.28        7.67     19.73 o 
 -18   5  11       21.78       36.45     25.79 o 
 -17   5  11     1002.79     1066.14     98.81 o 
 -16   5  11       34.00       39.29     22.81 o 
 -15   5  11       69.94       48.17     18.15 o 
 -14   5  11      505.09      528.88     41.49 o 
 -13   5  11       11.73       18.01     14.20 o 
 -12   5  11      133.45      169.28     20.27 o 
 -11   5  11        1.76        6.49      9.55 o 
 -10   5  11     1695.74     1662.79     45.44 o 
  -9   5  11        8.38       15.03     11.21 o 
  -8   5  11      227.96      242.35     22.36 o 
  -7   5  11      129.26      116.95     19.81 o 
  -6   5  11      931.96      895.73     33.46 o 
  -5   5  11      183.85      171.33     27.25 o 
  -4   5  11     2002.95     1898.44     37.55 o 
  -3   5  11       96.55       86.81     11.98 o 
  -2   5  11      416.13      448.35     19.96 o 
  -1   5  11     1129.09     1080.50     32.39 o 
   0   5  11      298.78      255.65     20.41 o 
   1   5  11       28.71       17.50      9.13 o 
   2   5  11        5.70        7.84      9.04 o 
   3   5  11      116.90       83.66     13.27 o 
   4   5  11      150.81      110.96     16.29 o 
   5   5  11       30.42       14.50     10.52 o 
   6   5  11        0.67        3.88      8.09 o 
   7   5  11       39.77       12.29     12.59 o 
   8   5  11        0.01       -4.92     10.55 o 
   9   5  11       39.63       27.30     25.71 o 
  10   5  11        6.69       14.63     13.58 o 
  11   5  11      296.39      399.25     35.05 o 
  12   5  11       69.78       69.01     23.49 o 
  13   5  11       12.59        7.00     21.09 o 
 -17   6  11       72.07      120.37     35.26 o 
 -16   6  11      179.04      168.81     37.69 o 
 -15   6  11       41.09       35.05     22.65 o 
 -14   6  11        9.82      -17.48     17.48 o 
 -13   6  11       17.50       26.66     16.95 o 
 -12   6  11       91.38       40.99     16.99 o 
 -11   6  11      890.32      831.10     43.78 o 
 -10   6  11       53.76       55.01     22.42 o 
  -9   6  11        3.45        9.66     11.63 o 
  -8   6  11     1115.06     1121.30     37.66 o 
  -7   6  11       68.92       72.30     14.13 o 
  -6   6  11       41.87       52.85     13.41 o 
  -5   6  11      214.00      199.51     20.26 o 
  -4   6  11     1101.97     1059.74     41.61 o 
  -3   6  11      136.54      158.48     18.33 o 
  -2   6  11      221.59      207.04     20.20 o 
  -1   6  11       84.38      120.07     15.53 o 
   0   6  11      129.59      100.06     14.87 o 
   1   6  11        2.95        0.29      8.20 o 
   2   6  11      815.57      743.90     30.54 o 
   3   6  11      137.77      127.56     16.82 o 
   4   6  11       47.40       42.25     14.53 o 
   5   6  11      193.76      189.02     22.73 o 
   6   6  11       87.31       60.28     15.56 o 
   7   6  11        4.75       -1.05     11.92 o 
   8   6  11       20.89       25.16     14.07 o 
   9   6  11       97.54      133.53     27.17 o 
  10   6  11      148.21      129.15     27.63 o 
  11   6  11        0.54       -7.21     18.10 o 
  12   6  11        7.68        7.62     25.47 o 
 -16   7  11      246.06      351.84     79.35 o 
 -15   7  11      133.41      111.63     34.98 o 
 -14   7  11       12.42       24.21     24.63 o 
 -13   7  11      138.10      153.58     35.63 o 
 -12   7  11      141.38      190.98     37.56 o 
 -11   7  11      270.91      303.30     33.00 o 
 -10   7  11      363.71      386.07     31.56 o 
  -9   7  11      810.16      868.51     57.63 o 
  -8   7  11      172.15      187.89     22.61 o 
  -7   7  11      159.76      181.44     21.77 o 
  -6   7  11       44.47       56.80     15.62 o 
  -5   7  11       87.00       54.77     15.72 o 
  -4   7  11      206.60      241.02     28.05 o 
  -3   7  11       32.46       22.72     10.91 o 
  -2   7  11       77.68       49.12     27.48 o 
  -1   7  11      199.53      166.99     16.91 o 
   0   7  11       91.62       93.33     20.91 o 
   1   7  11       16.18       23.19     11.34 o 
   2   7  11       24.94       21.62     12.08 o 
   3   7  11       99.28      104.54     26.61 o 
   4   7  11      414.32      469.15     34.79 o 
   5   7  11      245.81      197.01     26.93 o 
   6   7  11      178.20      174.42     24.10 o 
   7   7  11       30.65       49.70     17.94 o 
   8   7  11        0.08       18.80     14.58 o 
   9   7  11        8.63        5.52     20.46 o 
  10   7  11       16.10       22.59     21.93 o 
 -14   8  11       98.57       61.15     31.72 o 
 -13   8  11      309.57      430.17     55.49 o 
 -12   8  11       11.48       -0.81     22.22 o 
 -11   8  11       84.21       58.24     21.99 o 
 -10   8  11       68.07       59.07     24.27 o 
  -9   8  11       20.93        8.22     16.91 o 
  -8   8  11       95.51       96.50     20.08 o 
  -7   8  11       18.76       21.99     17.78 o 
  -6   8  11        1.67       21.51     17.55 o 
  -5   8  11        6.43       26.59     20.86 o 
  -4   8  11      218.24      206.00     35.66 o 
  -3   8  11       37.39       43.44     25.89 o 
  -2   8  11      140.98       94.19     25.98 o 
  -1   8  11       34.57       46.19     21.67 o 
   0   8  11        0.45        0.53     12.02 o 
   1   8  11        3.09       -6.41     11.92 o 
   2   8  11      187.68      193.78     24.30 o 
   3   8  11       37.75       28.15     14.30 o 
   4   8  11      240.04      321.04     32.30 o 
   5   8  11        8.58       -1.81     13.59 o 
   6   8  11      150.11      248.22     30.10 o 
   7   8  11       93.48      139.08     29.45 o 
   8   8  11       16.93       22.55     20.32 o 
 -11   9  11        6.53       13.21     20.81 o 
 -10   9  11      120.10       96.98     33.20 o 
  -9   9  11      532.19      542.03     80.14 o 
  -8   9  11        0.26        5.20     21.45 o 
  -7   9  11      262.41      312.22     38.29 o 
  -6   9  11        1.42        1.01     17.10 o 
  -5   9  11       25.05       39.03     21.88 o 
  -4   9  11       81.45       80.24     23.29 o 
  -3   9  11       20.87        9.58     20.14 o 
  -2   9  11        4.57       -7.18     19.32 o 
  -1   9  11       68.58       72.92     31.22 o 
   0   9  11        9.77       -8.61     19.02 o 
   1   9  11        7.97      -10.04     13.72 o 
   2   9  11        9.44      -10.00     13.46 o 
   3   9  11       11.47        5.90     16.78 o 
   4   9  11      104.28      120.19     22.74 o 
   5   9  11       47.14       36.60     24.52 o 
   6   9  11       69.02       58.42     47.61 o 
  -7  10  11        9.96       29.48     28.98 o 
  -6  10  11      174.59      235.42     56.53 o 
  -5  10  11       39.97        4.40     19.81 o 
  -4  10  11       10.22       42.69     21.85 o 
  -3  10  11       20.23       45.69     22.34 o 
  -2  10  11       63.92       66.28     24.16 o 
  -1  10  11        0.62       -5.71     22.06 o 
   0  10  11       87.47       74.40     30.27 o 
   1  10  11       66.36       63.97     28.34 o 
 -20   0  12      103.65       67.36     37.66 o 
 -19   0  12       78.41       75.71     31.03 o 
 -18   0  12      596.79      574.74     78.08 o 
 -17   0  12      386.77      419.47     64.27 o 
 -16   0  12      323.64      300.18     52.42 o 
 -15   0  12       83.21       45.84     27.95 o 
 -14   0  12      302.67      393.43     58.34 o 
 -13   0  12      665.80      701.69     55.20 o 
 -12   0  12      288.32      297.34     41.81 o 
 -11   0  12      547.44      576.15     31.61 o 
 -10   0  12     2544.88     2481.11     43.29 o 
  -9   0  12        7.47       -4.98      7.24 o 
  -8   0  12     6100.27     6077.30     77.98 o 
  -7   0  12      270.79      215.22     17.76 o 
  -6   0  12       97.83      135.78     22.68 o 
  -5   0  12     1758.31     1847.52     44.10 o 
  -4   0  12       28.51       39.68      8.89 o 
  -3   0  12      617.82      659.67     25.23 o 
  -2   0  12      819.26      939.43     39.39 o 
  -1   0  12     2032.53     2290.53     53.66 o 
   0   0  12     1193.78     1330.72     36.11 o 
   1   0  12      355.16      361.43     36.32 o 
   2   0  12      283.46      335.00     33.30 o 
   3   0  12      911.59      955.33     39.46 o 
   4   0  12      239.22      293.05     20.47 o 
   5   0  12      157.41      205.40     17.69 o 
   6   0  12      251.17      240.12     22.28 o 
   7   0  12     2470.82     2276.21     50.32 o 
   8   0  12     1796.56     1974.18     91.90 o 
   9   0  12      578.29      595.92     77.12 o 
  10   0  12       14.68      -10.69     22.94 o 
  11   0  12      197.19      347.53     64.91 o 
  12   0  12      282.34      178.72     50.78 o 
  13   0  12       20.46       36.40     29.73 o 
  14   0  12      292.28      357.82     69.71 o 
  15   0  12      326.18      509.91     85.81 o 
 -20   1  12       14.76       58.73     26.68 o 
 -19   1  12      128.42      110.65     27.93 o 
 -18   1  12        9.23       25.33     17.85 o 
 -17   1  12      143.86      125.83     26.82 o 
 -16   1  12      240.95      226.44     33.00 o 
 -15   1  12      166.52      169.19     27.05 o 
 -14   1  12       11.20       19.94     15.01 o 
 -13   1  12       14.61        0.94     11.40 o 
 -12   1  12      155.70      124.70     18.28 o 
 -11   1  12      497.87      529.32     22.82 o 
 -10   1  12      298.52      317.70     17.31 o 
  -9   1  12       20.83       38.99      5.78 o 
  -8   1  12     2299.98     2255.11     32.51 o 
  -7   1  12     1248.16     1195.09     24.56 o 
  -6   1  12     2594.86     2597.44     34.07 o 
  -5   1  12      300.86      306.88     13.61 o 
  -4   1  12      762.92      818.63     19.84 o 
  -3   1  12     8206.15     8354.78     67.67 o 
  -2   1  12     2837.99     2704.08     36.11 o 
  -1   1  12      142.06      167.90     11.73 o 
   0   1  12       14.91       10.71      5.85 o 
   1   1  12     2022.57     2044.04     30.12 o 
   2   1  12        0.24       10.68      6.29 o 
   3   1  12      962.27      925.25     21.80 o 
   4   1  12     1350.82     1283.79     26.55 o 
   5   1  12       87.24      104.51     12.15 o 
   6   1  12      576.37      584.25     42.24 o 
   7   1  12      445.99      387.33     30.95 o 
   8   1  12      174.03      199.28     28.45 o 
   9   1  12       82.49      104.52     15.41 o 
  10   1  12        0.03       12.50     17.41 o 
  11   1  12       36.00       54.61     23.88 o 
  12   1  12        5.02        7.28     16.29 o 
  13   1  12      799.10      970.34     77.18 o 
  14   1  12        1.77       29.08     20.82 o 
 -20   2  12       19.34       56.92     25.71 o 
 -19   2  12        4.64       28.58     19.97 o 
 -18   2  12       39.86       39.04     19.77 o 
 -17   2  12       92.57       32.10     19.63 o 
 -16   2  12        0.39       12.00     15.73 o 
 -15   2  12      273.80      254.93     24.89 o 
 -14   2  12       93.75      103.87     25.72 o 
 -13   2  12        2.78       27.93     24.32 o 
 -12   2  12      156.14      136.72     19.53 o 
 -11   2  12       97.52       66.74     12.30 o 
 -10   2  12     1012.64      959.09     30.00 o 
  -9   2  12       58.63       27.14      9.50 o 
  -8   2  12        5.06        7.99      8.99 o 
  -7   2  12     1110.25     1087.35     20.51 o 
  -6   2  12     1084.82     1109.59     21.82 o 
  -5   2  12        5.65        6.67      5.65 o 
  -4   2  12      572.34      584.64     17.84 o 
  -3   2  12     1363.16     1350.20     26.22 o 
  -2   2  12      170.77      176.20     12.18 o 
  -1   2  12       33.84       21.81      7.52 o 
   0   2  12        1.60        5.11      5.66 o 
   1   2  12        4.38       -0.64      4.65 o 
   2   2  12      572.74      572.94     16.81 o 
   3   2  12       22.50       23.64      6.22 o 
   4   2  12      687.38      694.41     25.51 o 
   5   2  12      823.70      747.34     28.41 o 
   6   2  12        1.79        5.13     16.99 o 
   7   2  12      204.34      238.64     20.63 o 
   8   2  12       36.13       50.76     23.08 o 
   9   2  12        3.89       -5.19     10.17 o 
  10   2  12      127.39      100.15     16.73 o 
  11   2  12        3.53        6.82     11.66 o 
  12   2  12        7.24       -5.02     16.62 o 
  13   2  12       84.22      110.73     30.16 o 
  14   2  12        0.45       33.30     22.24 o 
 -19   3  12      120.07      182.31     45.84 o 
 -18   3  12      231.36      221.84     36.13 o 
 -17   3  12       42.74       68.72     27.64 o 
 -16   3  12       53.28       51.50     16.55 o 
 -15   3  12      504.11      511.66     50.00 o 
 -14   3  12        0.16        2.32     39.71 o 
 -13   3  12        7.65       43.58     14.07 o 
 -12   3  12      282.87      277.03     28.85 o 
 -11   3  12      342.08      368.74     25.20 o 
 -10   3  12        2.74       22.78     14.09 o 
  -9   3  12       90.10       75.57     14.42 o 
  -8   3  12      592.81      581.90     27.65 o 
  -7   3  12     1630.43     1678.18     36.82 o 
  -6   3  12        0.70        0.67      5.17 o 
  -5   3  12       41.11       34.28      8.97 o 
  -4   3  12      386.80      404.74     16.45 o 
  -3   3  12      446.23      445.60     16.68 o 
  -2   3  12       40.81       60.34     12.34 o 
  -1   3  12       60.82       77.10      8.55 o 
   0   3  12        3.38        2.50      4.79 o 
   1   3  12     1176.61     1148.41     29.50 o 
   2   3  12      414.71      503.57     31.22 o 
   3   3  12        2.99       -1.80      9.48 o 
   4   3  12     1675.91     1733.71     42.83 o 
   5   3  12      535.78      520.99     28.89 o 
   6   3  12        8.54       14.96      9.22 o 
   7   3  12       28.64       23.57     22.43 o 
   8   3  12       15.71       13.59     10.87 o 
   9   3  12       55.15       37.12     13.50 o 
  10   3  12      174.06      163.91     22.44 o 
  11   3  12       36.91       31.10     14.17 o 
  12   3  12       20.24       39.83     16.39 o 
  13   3  12       32.08       75.81     28.14 o 
  14   3  12       33.49       26.69     24.30 o 
 -19   4  12       10.06       41.55     32.61 o 
 -18   4  12      181.78      181.05     33.79 o 
 -17   4  12      147.51      166.75     26.48 o 
 -16   4  12       36.10       34.93     19.30 o 
 -15   4  12      185.74      145.42     23.39 o 
 -14   4  12      159.16      184.03     23.53 o 
 -13   4  12       12.09       11.79     13.25 o 
 -12   4  12      163.95      150.91     18.59 o 
 -11   4  12     1035.98      954.80     42.90 o 
 -10   4  12       34.93       33.25     10.84 o 
  -9   4  12      197.12      196.10     18.86 o 
  -8   4  12      168.99      181.25     19.61 o 
  -7   4  12      343.03      367.90     25.83 o 
  -6   4  12      371.04      388.75     25.00 o 
  -5   4  12        1.04        0.89      5.37 o 
  -4   4  12      837.73      920.03     24.47 o 
  -3   4  12     1296.39     1271.65     31.75 o 
  -2   4  12      115.32      128.02     11.64 o 
  -1   4  12       21.39       13.09      6.05 o 
   0   4  12      252.20      301.27     22.04 o 
   1   4  12       84.28       58.38     15.03 o 
   2   4  12     3554.27     3632.06     61.42 o 
   3   4  12      648.65      622.10     32.15 o 
   4   4  12      126.25      130.99     16.17 o 
   5   4  12      159.63      159.47     22.58 o 
   6   4  12      736.24      748.09     35.67 o 
   7   4  12       61.14       82.37     36.71 o 
   8   4  12       45.26       35.91     14.13 o 
   9   4  12        2.21       10.36     11.75 o 
  10   4  12       73.26       75.67     21.17 o 
  11   4  12      119.46      111.21     24.27 o 
  12   4  12        1.19        6.46     13.51 o 
  13   4  12      315.88      428.45     37.69 o 
 -18   5  12      325.45      347.96     56.99 o 
 -17   5  12        1.03        3.06     21.24 o 
 -16   5  12        4.86        6.54     21.58 o 
 -15   5  12       66.30       67.75     23.47 o 
 -14   5  12      155.03      128.92     23.72 o 
 -13   5  12      177.20      149.28     38.49 o 
 -12   5  12      105.00      104.38     24.64 o 
 -11   5  12      135.41      163.84     19.82 o 
 -10   5  12      445.11      380.52     28.95 o 
  -9   5  12      429.04      454.18     28.05 o 
  -8   5  12      109.73       97.30     18.88 o 
  -7   5  12      472.40      508.11     38.10 o 
  -6   5  12        5.05       21.69     11.23 o 
  -5   5  12      135.27      162.06     18.05 o 
  -4   5  12      306.63      303.49     20.57 o 
  -3   5  12      352.68      372.02     31.50 o 
  -2   5  12       35.93       46.50     17.70 o 
  -1   5  12     2207.42     2107.56     45.46 o 
   0   5  12      872.89      765.59     28.87 o 
   1   5  12      685.81      654.08     29.17 o 
   2   5  12      216.25      214.64     21.91 o 
   3   5  12       82.31       64.50     13.20 o 
   4   5  12      663.56      652.77     45.25 o 
   5   5  12      303.06      318.20     28.16 o 
   6   5  12      880.50      760.17     38.04 o 
   7   5  12       69.14       60.02     16.37 o 
   8   5  12      269.94      278.57     28.32 o 
   9   5  12      419.60      420.80     34.49 o 
  10   5  12      111.04       75.94     19.24 o 
  11   5  12        4.89       14.41     14.53 o 
  12   5  12       38.70       41.32     21.20 o 
 -17   6  12        0.24      -18.77     18.77 o 
 -16   6  12       58.36       54.13     29.82 o 
 -15   6  12       25.26       39.94     23.40 o 
 -14   6  12        0.96       19.88     16.09 o 
 -13   6  12       28.93       27.18     16.99 o 
 -12   6  12      823.63      794.57     44.96 o 
 -11   6  12       29.44       20.47     13.29 o 
 -10   6  12      599.64      543.66     36.19 o 
  -9   6  12      210.82      198.85     22.75 o 
  -8   6  12      745.81      759.18     33.02 o 
  -7   6  12      596.83      552.50     36.52 o 
  -6   6  12      408.62      459.76     29.77 o 
  -5   6  12      260.96      262.87     22.89 o 
  -4   6  12       72.72       51.80     16.36 o 
  -3   6  12       19.65       43.28     15.57 o 
  -2   6  12      466.00      414.25     27.80 o 
  -1   6  12      146.17      107.04     15.39 o 
   0   6  12        4.96       12.49      9.14 o 
   1   6  12      299.94      295.80     23.45 o 
   2   6  12      234.06      216.55     20.78 o 
   3   6  12       76.99       49.49     14.53 o 
   4   6  12        1.24        7.23     11.66 o 
   5   6  12       22.50       24.97     13.54 o 
   6   6  12      171.63      167.75     22.92 o 
   7   6  12      215.88      232.82     33.39 o 
   8   6  12      603.60      664.61     43.21 o 
   9   6  12        0.04        9.71     21.83 o 
  10   6  12       79.53       47.39     18.28 o 
  11   6  12      148.50      134.00     30.28 o 
 -16   7  12        6.70        5.61     39.50 o 
 -15   7  12        0.75       -5.38     21.15 o 
 -14   7  12      164.40      121.52     34.43 o 
 -13   7  12       89.60       61.45     26.81 o 
 -12   7  12      244.14      341.64     31.71 o 
 -11   7  12        0.24       24.14     14.49 o 
 -10   7  12        0.02       -2.28     12.01 o 
  -9   7  12       68.02       65.51     25.46 o 
  -8   7  12      152.30      124.19     19.55 o 
  -7   7  12       56.54       46.16     15.27 o 
  -6   7  12      318.59      302.52     64.15 o 
  -5   7  12     1249.63     1289.91     64.16 o 
  -4   7  12      392.09      342.13     40.97 o 
  -3   7  12       82.43       81.49     23.84 o 
  -2   7  12      488.58      584.28     52.52 o 
  -1   7  12     1518.95     1429.50     52.87 o 
   0   7  12       15.24        9.76     12.13 o 
   1   7  12      215.06      175.39     34.35 o 
   2   7  12       25.32       25.03     12.49 o 
   3   7  12      158.68      146.23     21.40 o 
   4   7  12       15.00       20.16     13.03 o 
   5   7  12       18.20        6.21     13.54 o 
   6   7  12      241.96      269.52     44.46 o 
   7   7  12      549.72      576.41     42.02 o 
   8   7  12      114.28      120.20     24.23 o 
   9   7  12       16.58        4.88     19.06 o 
  10   7  12        1.89       31.62     39.80 o 
 -14   8  12      172.94      173.03    131.02 o 
 -13   8  12        0.73       24.57     26.27 o 
 -12   8  12        0.31       21.45     21.28 o 
 -11   8  12      115.26      125.60     29.22 o 
 -10   8  12       21.28       20.21     14.89 o 
  -9   8  12      372.94      507.12     49.53 o 
  -8   8  12      211.50      181.61     30.08 o 
  -7   8  12       84.75       73.80     21.99 o 
  -6   8  12       56.80       61.86     20.57 o 
  -5   8  12      564.47      658.01     60.94 o 
  -4   8  12       45.24       21.09     19.69 o 
  -3   8  12       61.10       47.72     21.62 o 
  -2   8  12        4.59       -3.28     17.53 o 
  -1   8  12       44.39       54.04     24.16 o 
   0   8  12        4.59        3.69     13.86 o 
   1   8  12        9.48       10.06     12.69 o 
   2   8  12        2.21        5.77     11.53 o 
   3   8  12      384.45      450.21     36.03 o 
   4   8  12       97.12      114.09     21.37 o 
   5   8  12       27.92       34.91     16.64 o 
   6   8  12       24.89        9.21     15.82 o 
   7   8  12       10.69        6.26     18.83 o 
   8   8  12      259.43      243.11     68.34 o 
 -11   9  12       11.09       -7.94     39.58 o 
 -10   9  12        9.12       44.85     26.09 o 
  -9   9  12      332.45      392.26     63.22 o 
  -8   9  12      201.68      293.99     38.42 o 
  -7   9  12      118.09      145.03     29.97 o 
  -6   9  12        8.15        4.35     17.76 o 
  -5   9  12        3.76        9.20     16.67 o 
  -4   9  12      313.95      429.82     51.36 o 
  -3   9  12       11.58       23.65     25.97 o 
  -2   9  12       92.10       74.43     27.40 o 
  -1   9  12      178.92      161.86     41.07 o 
   0   9  12      369.36      419.20     96.40 o 
   1   9  12       10.34        1.57     15.99 o 
   2   9  12       43.70       65.69     22.99 o 
   3   9  12      300.40      372.57     36.62 o 
   4   9  12      230.43      280.18     31.95 o 
   5   9  12       29.25       70.54     28.38 o 
  -6  10  12       80.56      119.99     38.96 o 
  -5  10  12        0.02       -7.42     18.17 o 
  -4  10  12      206.03      268.56     38.47 o 
  -3  10  12       61.17       55.92     36.89 o 
  -2  10  12        0.07      -10.94     20.12 o 
  -1  10  12      310.20      347.16     51.65 o 
   0  10  12      628.25      898.36     77.52 o 
 -20   1  13      198.95      252.98     58.73 o 
 -19   1  13        7.32       37.52     21.39 o 
 -18   1  13       14.96       12.00     17.42 o 
 -17   1  13      145.61      166.91     30.40 o 
 -16   1  13       55.92       30.34     18.53 o 
 -15   1  13        7.73       11.98     14.78 o 
 -14   1  13       34.09       15.51     13.72 o 
 -13   1  13        2.06       -0.04     10.59 o 
 -12   1  13      544.36      549.88     31.64 o 
 -11   1  13      263.50      244.21     23.03 o 
 -10   1  13      162.40      202.00     16.57 o 
  -9   1  13       16.58       34.71      5.93 o 
  -8   1  13     1241.41     1324.54     25.72 o 
  -7   1  13      337.58      341.09     15.19 o 
  -6   1  13      695.86      747.56     25.75 o 
  -5   1  13      456.46      494.85     17.12 o 
  -4   1  13        6.79        5.49      5.31 o 
  -3   1  13        0.00       -1.84      6.36 o 
  -2   1  13     2473.74     2557.96     37.54 o 
  -1   1  13      275.66      289.94     16.04 o 
   0   1  13      105.92      106.09     11.38 o 
   1   1  13      282.97      303.46     17.15 o 
   2   1  13      832.70      868.56     21.47 o 
   3   1  13      234.00      234.47     14.20 o 
   4   1  13      130.70      141.88     12.55 o 
   5   1  13      285.75      363.19     24.07 o 
   6   1  13       87.83       95.54     13.76 o 
   7   1  13      156.16      210.34     20.14 o 
   8   1  13      958.50      899.90     33.25 o 
   9   1  13        1.07        2.50     17.70 o 
  10   1  13        9.63        2.45     15.69 o 
  11   1  13       34.79       42.96     33.02 o 
  12   1  13       43.44       67.03     24.82 o 
  13   1  13       56.21       87.19     27.30 o 
  14   1  13      115.25      153.70     67.71 o 
 -20   2  13       51.87       69.08     26.62 o 
 -19   2  13        8.36       39.19     20.01 o 
 -18   2  13       11.33        7.37     16.23 o 
 -17   2  13        0.89       -2.62     14.51 o 
 -16   2  13      142.33      128.18     26.84 o 
 -15   2  13       30.30       17.62     13.10 o 
 -14   2  13      350.96      361.04     30.34 o 
 -13   2  13     2025.00     1946.31     54.26 o 
 -12   2  13      512.76      549.45     27.59 o 
 -11   2  13     1389.73     1341.75     36.84 o 
 -10   2  13      175.04      219.90     18.43 o 
  -9   2  13      254.01      236.25     20.32 o 
  -8   2  13        5.65        5.49      7.68 o 
  -7   2  13      123.01      121.04     13.06 o 
  -6   2  13        1.52       -2.43      5.06 o 
  -5   2  13     2233.95     2258.00     37.79 o 
  -4   2  13       33.09       48.95      7.90 o 
  -3   2  13      877.66      885.96     22.54 o 
  -2   2  13      319.89      354.03     19.75 o 
  -1   2  13        0.08       -6.32      6.32 o 
   0   2  13      613.32      614.59     25.95 o 
   1   2  13      187.80      200.17     12.50 o 
   2   2  13        0.15       -2.26      5.60 o 
   3   2  13      707.99      754.29     26.25 o 
   4   2  13      531.31      513.40     28.17 o 
   5   2  13      333.64      344.53     24.10 o 
   6   2  13      762.81      779.85     51.54 o 
   7   2  13       57.80       58.98     22.95 o 
   8   2  13      526.03      489.41     30.76 o 
   9   2  13       35.18       38.74     26.10 o 
  10   2  13      272.68      269.03     24.89 o 
  11   2  13        0.06       40.13     21.25 o 
  12   2  13      245.66      230.97     50.59 o 
  13   2  13       62.32       86.04     30.67 o 
  14   2  13       17.63       41.23     25.39 o 
 -20   3  13        7.04       18.48     27.37 o 
 -19   3  13       89.98      110.50     48.40 o 
 -18   3  13       35.28       26.26     18.90 o 
 -17   3  13       38.99       23.10     31.05 o 
 -16   3  13       84.83       86.93     19.49 o 
 -15   3  13        6.00        3.42     12.57 o 
 -14   3  13      127.33      101.30     18.98 o 
 -13   3  13      114.32      169.08     34.76 o 
 -12   3  13      223.30      203.08     23.84 o 
 -11   3  13      261.95      253.75     21.36 o 
 -10   3  13      693.71      695.99     28.46 o 
  -9   3  13      757.76      787.96     37.27 o 
  -8   3  13        6.32        4.08      8.28 o 
  -7   3  13       58.59       85.57     13.26 o 
  -6   3  13       10.27       10.22      5.25 o 
  -5   3  13        1.64        3.88      5.61 o 
  -4   3  13      169.58      188.14     13.22 o 
  -3   3  13       91.54       87.16     10.09 o 
  -2   3  13       21.18       28.49      7.85 o 
  -1   3  13      491.93      487.19     17.73 o 
   0   3  13        1.67        8.03      6.06 o 
   1   3  13       94.52       96.93     12.72 o 
   2   3  13     1647.63     1621.04     40.11 o 
   3   3  13       46.80       64.58     12.27 o 
   4   3  13      157.53      174.20     37.41 o 
   5   3  13      198.05      207.97     19.91 o 
   6   3  13      282.22      288.98     32.75 o 
   7   3  13       82.74       67.94     14.29 o 
   8   3  13       22.79        6.23     11.26 o 
   9   3  13      169.69      176.46     33.93 o 
  10   3  13        5.74       15.21     12.79 o 
  11   3  13       24.10       61.21     16.22 o 
  12   3  13       85.45      125.94     25.82 o 
  13   3  13      168.75      197.68     39.77 o 
 -19   4  13       60.70       37.89     30.80 o 
 -18   4  13       49.36      112.34     28.13 o 
 -17   4  13       37.78       21.15     16.21 o 
 -16   4  13       22.76       17.81     15.26 o 
 -15   4  13        1.44       -4.40     12.96 o 
 -14   4  13       97.67       75.71     24.66 o 
 -13   4  13      222.53      228.57     30.99 o 
 -12   4  13       95.60       92.45     17.60 o 
 -11   4  13      490.95      515.90     31.51 o 
 -10   4  13       38.68       30.13     11.61 o 
  -9   4  13       48.53       62.61     14.19 o 
  -8   4  13      240.78      284.20     36.15 o 
  -7   4  13        2.37       22.77     13.38 o 
  -6   4  13      566.93      622.24     28.17 o 
  -5   4  13       11.27        3.28      6.00 o 
  -4   4  13      614.11      665.44     29.97 o 
  -3   4  13       25.02        6.19      7.19 o 
  -2   4  13     1666.02     1576.39     48.69 o 
  -1   4  13      593.87      583.13     27.92 o 
   0   4  13       43.89       59.82     11.69 o 
   1   4  13       86.14       59.35     12.46 o 
   2   4  13      876.33      826.40     30.99 o 
   3   4  13       85.02       76.09     15.35 o 
   4   4  13      624.38      596.87     31.73 o 
   5   4  13      718.34      773.76     33.31 o 
   6   4  13       38.29       25.66     12.21 o 
   7   4  13       68.05       25.43     13.74 o 
   8   4  13       34.71       54.37     15.66 o 
   9   4  13      234.81      221.18     26.14 o 
  10   4  13      266.92      231.32     26.87 o 
  11   4  13       10.68       19.76     14.33 o 
  12   4  13      165.86      209.33     27.45 o 
  13   4  13       17.37       44.46     17.72 o 
 -18   5  13      288.54      313.62     49.33 o 
 -17   5  13        1.66       14.13     21.42 o 
 -16   5  13       12.17       12.45     16.21 o 
 -15   5  13       29.51       30.72     17.39 o 
 -14   5  13       99.36       78.94     20.40 o 
 -13   5  13       12.70       -1.80     11.00 o 
 -12   5  13      215.95      203.79     24.18 o 
 -11   5  13      135.10      159.19     19.18 o 
 -10   5  13       95.26      102.73     16.04 o 
  -9   5  13      446.09      374.60     26.37 o 
  -8   5  13        0.18       19.76     14.75 o 
  -7   5  13      292.07      303.72     27.53 o 
  -6   5  13      301.47      310.66     24.98 o 
  -5   5  13      163.89      249.32     32.69 o 
  -4   5  13      108.56      100.44     14.69 o 
  -3   5  13      565.49      589.21     28.79 o 
  -2   5  13      195.28      231.01     30.10 o 
  -1   5  13       89.16       81.28     15.84 o 
   0   5  13      910.42      813.38     29.98 o 
   1   5  13      394.46      413.35     26.49 o 
   2   5  13       83.99       63.82     13.25 o 
   3   5  13        1.84       -8.93      8.93 o 
   4   5  13       12.52       -3.45      6.76 o 
   5   5  13     1192.77     1171.36     43.87 o 
   6   5  13        3.40        3.84     12.52 o 
   7   5  13       57.56       65.56     17.16 o 
   8   5  13       47.92       38.95     14.97 o 
   9   5  13        7.22       20.56     14.11 o 
  10   5  13      121.94       81.80     20.43 o 
  11   5  13        5.15       23.99     15.16 o 
  12   5  13      164.56      172.22     31.60 o 
 -17   6  13        0.04      -19.99     21.55 o 
 -16   6  13      155.21       93.26     64.42 o 
 -15   6  13      558.75      620.28     48.34 o 
 -14   6  13       87.78      102.46     23.12 o 
 -13   6  13        8.43        4.84     12.43 o 
 -12   6  13       30.39       21.99     13.13 o 
 -11   6  13      140.71      112.40     19.11 o 
 -10   6  13      187.26      173.63     22.22 o 
  -9   6  13       55.41       32.69     13.36 o 
  -8   6  13       33.88       34.99     12.30 o 
  -7   6  13      282.28      280.00     24.83 o 
  -6   6  13      301.50      258.03     24.24 o 
  -5   6  13      335.97      287.04     35.02 o 
  -4   6  13       17.13       22.27     12.97 o 
  -3   6  13      139.13      103.72     20.06 o 
  -2   6  13      334.24      359.46     26.63 o 
  -1   6  13      280.91      295.29     25.79 o 
   0   6  13        0.16       -5.34      9.37 o 
   1   6  13       51.14       39.63     11.85 o 
   2   6  13       44.71       53.76     15.19 o 
   3   6  13        0.53       -4.16     10.85 o 
   4   6  13      312.39      323.20     29.05 o 
   5   6  13        4.89       14.17     12.70 o 
   6   6  13        5.66       -5.74     11.34 o 
   7   6  13       10.36        2.74     13.58 o 
   8   6  13       14.61        8.43     13.73 o 
   9   6  13      261.91      249.28     28.96 o 
  10   6  13       58.44       48.52     19.69 o 
  11   6  13       45.26       36.20     29.39 o 
 -16   7  13       84.28      109.89     49.46 o 
 -15   7  13      274.95      255.03     45.21 o 
 -14   7  13       36.58       15.85     34.93 o 
 -13   7  13      141.19      103.24     25.48 o 
 -12   7  13        6.79        6.07     12.83 o 
 -11   7  13      133.06      160.49     23.41 o 
 -10   7  13        4.11        0.63     11.90 o 
  -9   7  13      206.11      271.76     27.22 o 
  -8   7  13      653.87      702.32     38.36 o 
  -7   7  13      115.91       91.59     26.31 o 
  -6   7  13        6.90       15.44     17.65 o 
  -5   7  13      812.69      829.44     54.12 o 
  -4   7  13      541.72      515.31     50.53 o 
  -3   7  13       76.27       74.08     24.71 o 
  -2   7  13       93.83       90.82     39.78 o 
  -1   7  13        9.55       33.83     22.21 o 
   0   7  13      160.72      130.00     19.87 o 
   1   7  13      158.87      151.37     21.11 o 
   2   7  13        0.01       -6.76     10.40 o 
   3   7  13       19.94       19.91     13.15 o 
   4   7  13      108.95       82.20     21.31 o 
   5   7  13       20.71        9.37     16.25 o 
   6   7  13       38.69       36.09     15.77 o 
   7   7  13       40.86       36.59     16.98 o 
   8   7  13       72.36       89.38     20.95 o 
   9   7  13       82.72       76.02     27.47 o 
 -14   8  13      115.64      118.28     54.07 o 
 -13   8  13        1.99        6.81     23.96 o 
 -12   8  13       12.67      -15.94     15.94 o 
 -11   8  13       86.99      108.84     22.15 o 
 -10   8  13       89.27       94.95     21.20 o 
  -9   8  13       89.96      108.00     26.62 o 
  -8   8  13      316.76      323.09     37.23 o 
  -7   8  13       42.71       39.73     19.66 o 
  -6   8  13      105.84       71.43     26.26 o 
  -5   8  13      170.39      138.58     31.63 o 
  -4   8  13        2.33       21.58     19.92 o 
  -3   8  13       38.79       58.07     24.31 o 
  -2   8  13        2.54       -7.58     17.02 o 
  -1   8  13      119.93       85.92     34.75 o 
   0   8  13       37.76       18.39     17.78 o 
   1   8  13        0.60      -11.45     11.45 o 
   2   8  13        2.39       -0.86     12.95 o 
   3   8  13       31.74       -4.78     13.20 o 
   4   8  13       60.38       55.36     18.19 o 
   5   8  13       14.72       14.57     15.38 o 
   6   8  13        4.62       -2.59     14.82 o 
   7   8  13      354.33      375.51     64.49 o 
 -11   9  13       17.38       60.19     39.31 o 
 -10   9  13        0.73        9.53     25.03 o 
  -9   9  13       53.16       50.53     28.43 o 
  -8   9  13       22.09       -4.30     19.27 o 
  -7   9  13        4.04       -4.15     18.74 o 
  -6   9  13        0.25      -12.24     16.43 o 
  -5   9  13        6.40       -3.23     18.19 o 
  -4   9  13        5.29       -9.21     18.56 o 
  -3   9  13       79.43       59.16     26.00 o 
  -2   9  13       56.48       92.79     29.27 o 
  -1   9  13        7.78       22.20     25.35 o 
   0   9  13       37.72       19.82     28.59 o 
   1   9  13        0.00      -14.58     14.58 o 
   2   9  13        0.26      -12.16     16.06 o 
   3   9  13       83.87       98.31     21.24 o 
   4   9  13      301.68      342.37    132.10 o 
  -5  10  13       49.97       57.23     25.17 o 
  -4  10  13       17.87       11.15     21.39 o 
  -3  10  13        1.12       -4.97     23.12 o 
  -2  10  13        0.36      -14.05     20.95 o 
 -20   0  14       41.15       11.30     26.56 o 
 -19   0  14       60.05       66.54     33.77 o 
 -18   0  14      147.68       35.10     29.39 o 
 -17   0  14        8.16       26.27     25.79 o 
 -16   0  14      387.97      319.81     55.31 o 
 -15   0  14        0.55       -3.64     18.41 o 
 -14   0  14       18.68       44.92     25.12 o 
 -13   0  14      428.28      376.08     56.26 o 
 -12   0  14       46.52       45.15     42.37 o 
 -11   0  14      735.62      775.29     26.73 o 
 -10   0  14       73.89       74.29     10.58 o 
  -9   0  14      156.82      132.15     20.13 o 
  -8   0  14       59.33       67.39     13.69 o 
  -7   0  14      310.02      347.43     21.79 o 
  -6   0  14       52.60       42.73     11.68 o 
  -5   0  14      610.82      711.43     28.80 o 
  -4   0  14     2416.38     2414.76     51.54 o 
  -3   0  14     1960.25     2079.32     47.97 o 
  -2   0  14     6489.84     6692.24     89.54 o 
  -1   0  14     1920.20     2042.52     48.02 o 
   0   0  14      514.93      416.51     25.97 o 
   1   0  14       70.83       69.75     22.94 o 
   2   0  14        0.93      -10.74     10.74 o 
   3   0  14      245.34      263.43     25.18 o 
   4   0  14      891.12      946.01     66.91 o 
   5   0  14      855.98      756.34     42.99 o 
   6   0  14       54.34       54.86     19.61 o 
   7   0  14       64.37       17.71     24.20 o 
   8   0  14      891.91      759.82     87.71 o 
   9   0  14       87.37       86.58     37.12 o 
  10   0  14       33.77       35.92     29.54 o 
  11   0  14       19.83       -2.12     22.11 o 
  12   0  14      458.17      600.81     87.31 o 
  13   0  14       58.09       60.96     38.53 o 
  14   0  14        0.96       67.92     35.64 o 
 -20   1  14      188.37      178.87     34.86 o 
 -19   1  14      173.29      114.40     64.47 o 
 -18   1  14        0.95        8.85     15.87 o 
 -17   1  14       11.75       21.32     18.25 o 
 -16   1  14       51.36       31.23     18.41 o 
 -15   1  14      320.63      254.64     34.93 o 
 -14   1  14      281.23      245.12     33.32 o 
 -13   1  14      375.20      336.58     27.47 o 
 -12   1  14       64.13       70.45     11.74 o 
 -11   1  14       26.87       11.43      9.02 o 
 -10   1  14      935.30      996.73     32.65 o 
  -9   1  14      175.01      212.24     14.39 o 
  -8   1  14      192.06      186.67     16.21 o 
  -7   1  14      498.90      569.12     18.22 o 
  -6   1  14      904.48      952.08     28.44 o 
  -5   1  14      586.16      639.47     24.52 o 
  -4   1  14       41.53       53.21      8.64 o 
  -3   1  14     1782.29     1715.57     31.74 o 
  -2   1  14      629.00      694.90     21.32 o 
  -1   1  14     1515.88     1501.25     33.57 o 
   0   1  14       36.12       47.71      8.67 o 
   1   1  14        1.47       11.45     11.28 o 
   2   1  14       88.41      122.04     23.31 o 
   3   1  14      525.45      550.04     25.17 o 
   4   1  14     1395.94     1381.69     34.77 o 
   5   1  14      287.91      257.36     25.47 o 
   6   1  14      796.34      748.63     29.28 o 
   7   1  14       81.47       76.98     19.50 o 
   8   1  14      124.31      126.83     16.79 o 
   9   1  14      169.05      187.30     37.33 o 
  10   1  14      255.19      230.01     37.23 o 
  11   1  14      535.13      577.98     58.51 o 
  12   1  14        0.01       46.51     23.56 o 
  13   1  14        5.57       29.78     21.04 o 
 -20   2  14      290.89      297.86     43.97 o 
 -19   2  14      140.26      110.42     35.64 o 
 -18   2  14       33.35       32.06     24.36 o 
 -17   2  14        0.19        3.23     14.89 o 
 -16   2  14       16.36        1.37     13.48 o 
 -15   2  14      459.23      410.36     43.50 o 
 -14   2  14       19.89       16.03     11.84 o 
 -13   2  14      256.29      276.28     35.70 o 
 -12   2  14      554.29      574.65     28.35 o 
 -11   2  14      232.13      308.76     35.13 o 
 -10   2  14      909.18      914.85     42.62 o 
  -9   2  14     1373.56     1368.79     43.28 o 
  -8   2  14      902.20      963.24     32.47 o 
  -7   2  14      289.90      391.93     26.33 o 
  -6   2  14       45.60       64.57      9.75 o 
  -5   2  14      679.48      718.41     24.48 o 
  -4   2  14      716.71      641.89     24.49 o 
  -3   2  14       80.09       70.87      9.30 o 
  -2   2  14      460.57      432.36     18.05 o 
  -1   2  14       19.37       27.81     10.80 o 
   0   2  14       36.76       45.07      9.47 o 
   1   2  14      193.57      204.89     13.14 o 
   2   2  14      181.92      189.50     16.45 o 
   3   2  14      400.48      382.83     23.97 o 
   4   2  14      216.27      192.85     19.46 o 
   5   2  14      604.85      557.16     29.14 o 
   6   2  14        0.32       -8.65      8.65 o 
   7   2  14      259.24      272.25     24.68 o 
   8   2  14        2.60       31.60     30.57 o 
   9   2  14      822.74      753.40     35.64 o 
  10   2  14      121.31      164.99     33.51 o 
  11   2  14       36.86       38.61     20.87 o 
  12   2  14        9.90       17.60     20.77 o 
  13   2  14       56.37       77.26     25.79 o 
 -20   3  14       12.85       39.53     26.20 o 
 -19   3  14        5.35       19.76     20.21 o 
 -18   3  14        0.02       16.43     20.84 o 
 -17   3  14        7.21        2.07     18.21 o 
 -16   3  14        0.29       -3.85     12.86 o 
 -15   3  14       50.88       67.68     21.98 o 
 -14   3  14      289.54      271.13     27.87 o 
 -13   3  14      216.57      215.51     20.84 o 
 -12   3  14      833.27      779.00     44.87 o 
 -11   3  14        2.15        6.49      8.67 o 
 -10   3  14      388.84      486.97     58.90 o 
  -9   3  14       22.41       54.92     20.94 o 
  -8   3  14      658.70      687.19     30.10 o 
  -7   3  14       26.53        0.52      8.89 o 
  -6   3  14       25.11       22.28      6.96 o 
  -5   3  14        3.40        4.98      6.60 o 
  -4   3  14       91.04       87.03     10.55 o 
  -3   3  14        9.45        8.02      6.43 o 
  -2   3  14        8.03        6.46     12.14 o 
  -1   3  14     1833.20     1765.32     34.13 o 
   0   3  14      573.29      524.42     28.89 o 
   1   3  14        6.68       30.89      9.91 o 
   2   3  14      100.72       38.98     17.30 o 
   3   3  14      136.61      134.51     16.01 o 
   4   3  14      937.75      860.78     32.21 o 
   5   3  14      101.76       80.99     14.16 o 
   6   3  14      190.28      181.97     19.65 o 
   7   3  14        8.40       20.31     25.53 o 
   8   3  14        2.90        4.65     27.03 o 
   9   3  14       36.71       29.69     13.96 o 
  10   3  14       38.15       41.14     15.50 o 
  11   3  14        4.66        7.41     14.40 o 
  12   3  14      186.76      220.54     40.83 o 
  13   3  14      328.22      402.54     54.13 o 
 -19   4  14      203.30      234.90     54.97 o 
 -18   4  14      111.84      161.70     33.38 o 
 -17   4  14      133.68       96.78     28.21 o 
 -16   4  14        1.63        4.77     14.52 o 
 -15   4  14        0.24       15.35     15.45 o 
 -14   4  14       29.09       32.39     15.01 o 
 -13   4  14      133.02      145.96     22.76 o 
 -12   4  14        4.56        6.90     10.13 o 
 -11   4  14     1372.90     1361.87     41.40 o 
 -10   4  14       95.53       97.98     16.86 o 
  -9   4  14      182.32      186.72     33.32 o 
  -8   4  14     1111.97      993.27     37.10 o 
  -7   4  14       31.53        7.98     10.34 o 
  -6   4  14      153.38      145.31     17.60 o 
  -5   4  14      293.96      316.32     27.08 o 
  -4   4  14     1083.12     1074.09     28.88 o 
  -3   4  14      119.04      133.40     15.28 o 
  -2   4  14      358.93      483.93     34.87 o 
  -1   4  14       80.60       72.36     16.02 o 
   0   4  14      428.04      456.20     26.28 o 
   1   4  14        5.36       28.27     12.09 o 
   2   4  14     3326.41     3133.64     59.87 o 
   3   4  14       63.46       42.00     12.20 o 
   4   4  14      486.53      453.65     29.46 o 
   5   4  14       29.99       64.78     32.24 o 
   6   4  14        2.34       14.14     13.46 o 
   7   4  14      416.22      400.41     31.97 o 
   8   4  14      164.52      157.15     22.16 o 
   9   4  14       33.09       57.37     16.54 o 
  10   4  14       12.12       12.86     14.76 o 
  11   4  14       47.12       34.35     16.09 o 
  12   4  14      392.09      461.89     39.13 o 
 -18   5  14       97.82       68.82     41.02 o 
 -17   5  14       16.87       15.18     19.61 o 
 -16   5  14        7.26        6.66     15.48 o 
 -15   5  14       16.33       26.37     16.02 o 
 -14   5  14       15.62       10.83     14.89 o 
 -13   5  14        7.21        8.23     12.08 o 
 -12   5  14       82.40       55.16     15.85 o 
 -11   5  14        2.59       -5.06      9.18 o 
 -10   5  14       36.17       57.82     13.85 o 
  -9   5  14      155.91      115.08     24.13 o 
  -8   5  14      101.94      103.98     17.02 o 
  -7   5  14       43.82       52.80     16.43 o 
  -6   5  14        0.12        7.85     10.30 o 
  -5   5  14      236.70      265.54     22.80 o 
  -4   5  14     1212.55     1212.70     37.86 o 
  -3   5  14     1215.48     1113.28     38.09 o 
  -2   5  14     1532.40     1391.14     43.00 o 
  -1   5  14        0.25       -9.84      9.84 o 
   0   5  14      833.25      880.28     32.38 o 
   1   5  14       53.25       24.05     15.52 o 
   2   5  14      444.82      423.24     28.48 o 
   3   5  14       44.80       19.17      8.91 o 
   4   5  14      213.06      207.58     23.56 o 
   5   5  14      213.15      210.40     24.12 o 
   6   5  14      154.98      195.23     24.32 o 
   7   5  14      425.41      442.07     35.40 o 
   8   5  14       66.76       55.04     17.34 o 
   9   5  14       80.80       74.18     19.17 o 
  10   5  14       13.93       41.87     23.21 o 
  11   5  14       95.08       79.84     21.45 o 
 -17   6  14        0.03        7.76     23.93 o 
 -16   6  14        4.11       15.79     24.01 o 
 -15   6  14        6.04       13.88     16.84 o 
 -14   6  14       18.37       17.87     18.86 o 
 -13   6  14       12.37        8.72     12.34 o 
 -12   6  14        2.80       13.53     13.07 o 
 -11   6  14      322.25      308.57     28.70 o 
 -10   6  14       14.57       18.20     12.40 o 
  -9   6  14        0.54       -2.16      9.86 o 
  -8   6  14      221.27      222.74     29.77 o 
  -7   6  14      154.72      164.80     20.43 o 
  -6   6  14      362.94      343.74     27.81 o 
  -5   6  14      814.43      741.29     46.67 o 
  -4   6  14       15.47       26.07     12.66 o 
  -3   6  14       93.97      118.05     21.73 o 
  -2   6  14       24.08       20.19     12.02 o 
  -1   6  14       41.27       15.74     16.72 o 
   0   6  14        7.79        6.68      8.63 o 
   1   6  14      288.08      278.02     25.84 o 
   2   6  14       75.40       78.00     16.84 o 
   3   6  14        0.92        3.18     11.65 o 
   4   6  14        3.67        3.65     12.23 o 
   5   6  14      139.52      159.96     22.53 o 
   6   6  14        1.26       -2.93     12.09 o 
   7   6  14      360.55      346.29     32.98 o 
   8   6  14        4.37        6.02     13.53 o 
   9   6  14       94.92      130.88     24.17 o 
  10   6  14      202.69      193.42     28.81 o 
 -15   7  14       14.75        3.58     25.97 o 
 -14   7  14       79.26       61.80     28.50 o 
 -13   7  14       41.10       66.69     18.06 o 
 -12   7  14      161.14      184.86     25.13 o 
 -11   7  14       31.61       41.95     15.83 o 
 -10   7  14      170.52      170.35     22.76 o 
  -9   7  14       94.80      120.77     20.55 o 
  -8   7  14       13.53        4.63     17.06 o 
  -7   7  14      117.71      129.98     29.53 o 
  -6   7  14       60.53       24.10     32.76 o 
  -5   7  14        0.00      -10.45     13.54 o 
  -4   7  14       66.03       62.80     23.80 o 
  -3   7  14       68.87       44.01     24.05 o 
  -2   7  14      415.49      383.21     45.15 o 
  -1   7  14       52.33       57.42     24.08 o 
   0   7  14       18.20       -5.69     11.28 o 
   1   7  14        0.77        9.02     12.21 o 
   2   7  14       80.86       83.72     20.97 o 
   3   7  14      304.83      337.62     31.18 o 
   4   7  14      570.34      582.58     40.69 o 
   5   7  14       30.68       27.36     15.80 o 
   6   7  14       13.39        0.52     13.75 o 
   7   7  14        4.17       -4.96     14.10 o 
   8   7  14       17.01       24.01     17.95 o 
 -13   8  14       23.31        2.46     23.74 o 
 -12   8  14        6.33       16.34     18.02 o 
 -11   8  14       49.06       62.56     19.79 o 
 -10   8  14       62.63       23.27     20.60 o 
  -9   8  14       50.24       63.65     20.76 o 
  -8   8  14        6.43       21.23     21.10 o 
  -7   8  14      104.96      105.25     24.65 o 
  -6   8  14        0.94      -14.30     16.13 o 
  -5   8  14      171.16      201.57     35.75 o 
  -4   8  14      259.17      231.39     38.20 o 
  -3   8  14        4.04       21.45     20.25 o 
  -2   8  14        4.35      -14.28     14.28 o 
  -1   8  14       70.57       67.12     26.10 o 
   0   8  14       70.44       62.92     25.52 o 
   1   8  14        3.11       17.06     13.46 o 
   2   8  14       14.35        3.96     14.53 o 
   3   8  14        2.25       -7.81     12.32 o 
   4   8  14        3.09       -2.32     13.02 o 
   5   8  14       69.43       82.04     20.54 o 
   6   8  14       20.05       13.88     18.95 o 
 -10   9  14       62.15       32.86     28.55 o 
  -9   9  14      156.53      222.36     35.38 o 
  -8   9  14      141.24      152.27     39.07 o 
  -7   9  14      108.32       70.11     24.63 o 
  -6   9  14       24.26       28.01     21.61 o 
  -5   9  14        7.25       -1.01     19.98 o 
  -4   9  14       99.89      116.17     32.78 o 
  -3   9  14       24.76       24.96     24.12 o 
  -2   9  14       11.83       12.58     22.83 o 
  -1   9  14       22.07       30.46     25.20 o 
   0   9  14       21.16      -14.20     20.71 o 
   1   9  14        2.86       -1.05     19.97 o 
   2   9  14        0.00       -4.53     15.16 o 
   3   9  14       18.94        4.90     30.53 o 
 -20   1  15       20.68       65.18     24.30 o 
 -19   1  15        0.94       21.57     18.22 o 
 -18   1  15        1.44       10.14     25.74 o 
 -17   1  15        0.97       -3.67     13.74 o 
 -16   1  15       80.66       51.98     31.91 o 
 -15   1  15        0.12       -1.38     14.35 o 
 -14   1  15       54.23       47.47     19.10 o 
 -13   1  15     1278.61     1140.85     91.63 o 
 -12   1  15      689.71      731.48     33.52 o 
 -11   1  15      400.57      394.80     22.30 o 
 -10   1  15       83.40      128.67     14.48 o 
  -9   1  15      251.50      279.03     17.34 o 
  -8   1  15       56.71       30.23     11.47 o 
  -7   1  15      926.75      943.21     24.68 o 
  -6   1  15      116.15      134.71     11.91 o 
  -5   1  15     1502.61     1488.85     30.64 o 
  -4   1  15     4267.64     4431.20     71.76 o 
  -3   1  15        6.43       12.16      7.81 o 
  -2   1  15     1717.65     1769.72     39.59 o 
  -1   1  15       61.36       59.06     10.10 o 
   0   1  15      369.13      393.62     20.13 o 
   1   1  15      225.30      232.28     16.12 o 
   2   1  15        2.05       -7.55      7.55 o 
   3   1  15      475.55      486.24     26.71 o 
   4   1  15       22.87       29.42     18.40 o 
   5   1  15       12.95       16.24      9.46 o 
   6   1  15      479.80      416.75     26.65 o 
   7   1  15        0.07       -8.87      8.87 o 
   8   1  15      105.60      109.27     27.90 o 
   9   1  15      381.44      345.17     44.58 o 
  10   1  15      201.97      185.47     35.85 o 
  11   1  15       44.10       40.24     22.74 o 
  12   1  15       32.77       35.19     23.73 o 
  13   1  15        0.36       17.98     23.31 o 
 -20   2  15      697.49      671.21     63.94 o 
 -19   2  15       38.63       70.30     24.62 o 
 -18   2  15      119.06      115.11     29.20 o 
 -17   2  15      576.14      464.97     58.64 o 
 -16   2  15      150.58      153.03     29.62 o 
 -15   2  15      114.53       98.08     24.78 o 
 -14   2  15      496.48      488.65     80.21 o 
 -13   2  15      104.53      120.28     15.65 o 
 -12   2  15      286.17      240.59     23.81 o 
 -11   2  15       58.62       67.59     15.41 o 
 -10   2  15      166.04      177.96     25.06 o 
  -9   2  15      303.25      264.17     23.04 o 
  -8   2  15      260.03      269.80     22.20 o 
  -7   2  15      532.88      511.80     19.24 o 
  -6   2  15      973.60      960.21     24.71 o 
  -5   2  15       18.88       25.85      7.11 o 
  -4   2  15       58.49       37.96     10.17 o 
  -3   2  15        5.40       -2.15     10.12 o 
  -2   2  15       10.93       24.08     11.94 o 
  -1   2  15      184.03      179.66     14.35 o 
   0   2  15     2528.57     2498.86     41.42 o 
   1   2  15     1118.73     1134.87     28.66 o 
   2   2  15        5.78       17.24      8.59 o 
   3   2  15       93.33       72.11     20.77 o 
   4   2  15     1861.04     1791.68     46.85 o 
   5   2  15       49.52       42.27     12.10 o 
   6   2  15      112.21      108.84     19.69 o 
   7   2  15       67.83       80.35     14.81 o 
   8   2  15       10.37        2.16     10.11 o 
   9   2  15      253.16      229.14     36.57 o 
  10   2  15      423.53      474.71     54.52 o 
  11   2  15        3.08      -14.14     14.14 o 
  12   2  15       54.38       81.86     28.43 o 
  13   2  15      126.25       76.57     38.98 o 
 -20   3  15       12.26       80.56     36.42 o 
 -19   3  15      138.65      129.87     31.25 o 
 -18   3  15       23.75       12.61     21.01 o 
 -17   3  15        0.93       -6.11     14.88 o 
 -16   3  15       20.03       19.52     18.37 o 
 -15   3  15       10.08       24.88     13.71 o 
 -14   3  15      363.18      348.24     33.53 o 
 -13   3  15       25.08       26.67     11.08 o 
 -12   3  15       21.67       29.77     11.11 o 
 -11   3  15      680.22      656.57     30.34 o 
 -10   3  15        8.67        9.61      9.55 o 
  -9   3  15      595.52      632.87     31.40 o 
  -8   3  15      394.35      352.16     26.45 o 
  -7   3  15       37.40       48.06     15.02 o 
  -6   3  15     1523.52     1557.14     42.68 o 
  -5   3  15      626.28      638.83     23.18 o 
  -4   3  15      957.64     1010.63     27.76 o 
  -3   3  15      193.97      212.47     16.28 o 
  -2   3  15        3.20       -2.94      7.60 o 
  -1   3  15     3716.68     3537.64     50.80 o 
   0   3  15      225.98      244.18     22.58 o 
   1   3  15      707.76      688.90     27.55 o 
   2   3  15       30.76       39.06     11.58 o 
   3   3  15      507.52      547.93     30.07 o 
   4   3  15       28.57       30.02     10.73 o 
   5   3  15       24.12       27.50     20.08 o 
   6   3  15       49.07       46.70     13.07 o 
   7   3  15      124.73      121.07     24.35 o 
   8   3  15        0.05       -1.00     11.02 o 
   9   3  15       11.87        3.99     11.68 o 
  10   3  15       12.58        8.74     13.33 o 
  11   3  15      110.44      102.04     30.01 o 
  12   3  15        5.85        6.55     19.45 o 
 -19   4  15       19.97       53.31     35.56 o 
 -18   4  15      125.61      173.19     33.81 o 
 -17   4  15        1.54       14.40     16.68 o 
 -16   4  15        5.77        4.13     15.17 o 
 -15   4  15        3.92      -13.18     13.58 o 
 -14   4  15      171.33      141.70     19.68 o 
 -13   4  15     1847.23     1804.41     50.06 o 
 -12   4  15       41.80       74.15     25.33 o 
 -11   4  15        0.23        3.67      8.89 o 
 -10   4  15       10.23       12.83     21.35 o 
  -9   4  15      242.07      255.33     25.56 o 
  -8   4  15      791.38      721.60     32.81 o 
  -7   4  15      534.30      495.19     29.52 o 
  -6   4  15       20.07       23.30     10.89 o 
  -5   4  15        0.04       -4.08      8.73 o 
  -4   4  15        1.57       -7.35      8.22 o 
  -3   4  15      365.18      393.25     27.21 o 
  -2   4  15      267.24      309.04     35.37 o 
  -1   4  15       10.72       16.03     14.20 o 
   0   4  15     2398.93     2386.39     58.19 o 
   1   4  15       83.06       54.68     13.60 o 
   2   4  15     1094.15     1016.25     35.12 o 
   3   4  15       86.94       87.24     15.89 o 
   4   4  15      194.90      189.96     19.69 o 
   5   4  15       75.30       77.20     15.35 o 
   6   4  15      228.68      199.28     23.75 o 
   7   4  15       67.38       56.63     15.90 o 
   8   4  15       21.30       40.96     14.92 o 
   9   4  15        0.03       22.91     14.76 o 
  10   4  15      139.01      163.65     24.00 o 
  11   4  15      748.32      795.01     55.36 o 
 -18   5  15      275.92      316.90     37.72 o 
 -17   5  15      150.48      175.16     29.47 o 
 -16   5  15        0.02       -8.28     15.28 o 
 -15   5  15       31.01       48.59     19.17 o 
 -14   5  15        4.21       16.89     12.84 o 
 -13   5  15       87.77       68.86     17.27 o 
 -12   5  15      201.94      210.14     26.43 o 
 -11   5  15       97.25       92.84     15.90 o 
 -10   5  15      550.82      550.08     33.03 o 
  -9   5  15        1.66       13.21      9.12 o 
  -8   5  15      775.61      633.45     34.06 o 
  -7   5  15      164.44      166.49     28.26 o 
  -6   5  15       33.58       36.53     14.13 o 
  -5   5  15      127.28      104.25     20.70 o 
  -4   5  15       49.37       31.48     15.48 o 
  -3   5  15        6.79       23.03     22.24 o 
  -2   5  15       70.72       69.36     18.30 o 
  -1   5  15       24.88       49.81     19.10 o 
   0   5  15      534.67      532.63     33.40 o 
   1   5  15     2183.38     2108.55     54.48 o 
   2   5  15       24.75       -6.03      9.74 o 
   3   5  15      812.18      858.42     39.19 o 
   4   5  15     1034.28     1060.34     42.61 o 
   5   5  15       10.46        5.32     12.19 o 
   6   5  15      396.62      398.57     33.09 o 
   7   5  15       75.32       54.11     16.39 o 
   8   5  15       90.94       91.96     20.64 o 
   9   5  15       37.62       47.29     17.18 o 
  10   5  15       39.50       22.98     15.81 o 
  11   5  15        8.56       26.30     28.96 o 
 -17   6  15        0.08       -0.68     22.28 o 
 -16   6  15      168.95      169.03     30.36 o 
 -15   6  15       69.72       79.46     23.85 o 
 -14   6  15       12.76       20.61     15.28 o 
 -13   6  15       92.70       82.88     18.92 o 
 -12   6  15      125.98      114.67     19.99 o 
 -11   6  15       41.06       27.25     21.01 o 
 -10   6  15        4.57        7.49     11.92 o 
  -9   6  15      828.69      836.73     41.38 o 
  -8   6  15        4.17        7.41     12.61 o 
  -7   6  15        0.02        0.59     10.74 o 
  -6   6  15       14.61        7.48     12.97 o 
  -5   6  15      122.01      119.04     23.27 o 
  -4   6  15      306.21      308.26     33.54 o 
  -3   6  15      170.25      123.58     22.73 o 
  -2   6  15      506.97      519.63     31.31 o 
  -1   6  15       70.08       76.41     18.48 o 
   0   6  15     1081.11     1140.58     48.53 o 
   1   6  15      100.70       76.38     16.64 o 
   2   6  15        0.34        3.57     10.74 o 
   3   6  15       14.25       18.20     12.52 o 
   4   6  15       25.49       33.53     14.83 o 
   5   6  15       65.86       72.60     17.96 o 
   6   6  15       71.33       86.90     20.68 o 
   7   6  15      231.53      246.22     29.32 o 
   8   6  15       46.16       25.00     17.15 o 
   9   6  15       82.39       68.60     20.86 o 
 -15   7  15        9.15      -35.57     49.30 o 
 -14   7  15       97.58      119.52     27.25 o 
 -13   7  15      101.91      106.54     21.76 o 
 -12   7  15       41.03       29.88     17.05 o 
 -11   7  15      663.87      748.07     45.92 o 
 -10   7  15      162.03      182.80     23.72 o 
  -9   7  15       99.28       78.06     17.23 o 
  -8   7  15      179.12      216.02     36.64 o 
  -7   7  15       12.57       -3.54     15.72 o 
  -6   7  15      165.51      183.16     52.55 o 
  -5   7  15       65.79       61.76     23.75 o 
  -4   7  15        2.53        4.71     16.47 o 
  -3   7  15       78.20      101.99     28.49 o 
  -2   7  15      244.39      235.75     37.39 o 
  -1   7  15       33.63       30.18     38.95 o 
   0   7  15       38.64       33.57     16.75 o 
   1   7  15       64.12       77.67     17.77 o 
   2   7  15        6.42       15.82     13.58 o 
   3   7  15      290.63      301.20     30.34 o 
   4   7  15      118.10      101.29     20.26 o 
   5   7  15       66.50       75.94     19.87 o 
   6   7  15        4.68        2.16     14.08 o 
   7   7  15       90.81       99.19     23.41 o 
   8   7  15      200.07      210.16     42.40 o 
 -13   8  15        3.70       20.84     19.69 o 
 -12   8  15        4.80       -2.55     14.54 o 
 -11   8  15       18.43       17.23     20.76 o 
 -10   8  15      231.31      206.30     32.21 o 
  -9   8  15       89.84       98.98     24.39 o 
  -8   8  15      380.34      415.13     42.58 o 
  -7   8  15       98.07      109.01     32.18 o 
  -6   8  15      124.45       62.15     45.83 o 
  -5   8  15       44.48       -5.50     19.97 o 
  -4   8  15        5.09       -3.07     18.08 o 
  -3   8  15       32.02       36.41     28.25 o 
  -2   8  15        0.00        2.95     18.01 o 
  -1   8  15        1.34       -4.56     15.61 o 
   0   8  15       14.46        2.06     19.62 o 
   1   8  15        1.66      -10.01     17.92 o 
   2   8  15        2.90        3.96     14.62 o 
   3   8  15       30.35       30.54     20.11 o 
   4   8  15      184.44      165.74     26.55 o 
   5   8  15       10.86       22.10     15.13 o 
   6   8  15       23.25       27.98     24.08 o 
 -10   9  15        8.56       -0.67     20.71 o 
  -9   9  15      163.64      236.70     38.14 o 
  -8   9  15       54.85       81.09     24.74 o 
  -7   9  15      178.26      199.68     48.09 o 
  -6   9  15      148.77      238.28     43.89 o 
  -5   9  15       31.58       25.37     47.96 o 
  -4   9  15       73.17       94.55     31.62 o 
  -3   9  15       56.25       66.55     27.25 o 
  -2   9  15       40.88       63.21     27.92 o 
  -1   9  15        1.21       -0.11     20.83 o 
   0   9  15       40.66       52.47     28.74 o 
   1   9  15       19.21        5.11     22.39 o 
   2   9  15       90.08       99.39     41.27 o 
 -20   0  16        6.55       21.44     31.28 o 
 -19   0  16        6.87       23.35     27.52 o 
 -18   0  16      138.07       69.64     34.10 o 
 -17   0  16      117.78      159.29     45.13 o 
 -16   0  16      526.15      531.63     71.57 o 
 -15   0  16      579.19      629.40     75.63 o 
 -14   0  16      206.87      125.11     38.60 o 
 -13   0  16      360.70      378.25     57.23 o 
 -12   0  16       77.39       45.53     27.44 o 
 -11   0  16     2646.40     2497.86    193.75 o 
 -10   0  16      845.20      893.39     36.00 o 
  -9   0  16      745.45      937.98     71.39 o 
  -8   0  16     1652.83     1711.02     46.78 o 
  -7   0  16      239.33      329.34     22.66 o 
  -6   0  16      582.73      616.36     29.48 o 
  -5   0  16        9.29        1.45      9.69 o 
  -4   0  16     2041.69     2181.42     52.81 o 
  -3   0  16    12734.83    13314.86    158.46 o 
  -2   0  16      373.65      492.25     28.07 o 
  -1   0  16     1033.73     1121.64    114.42 o 
   0   0  16        0.53       27.03     13.03 o 
   1   0  16      793.19      777.86     35.87 o 
   2   0  16      449.50      474.11     34.33 o 
   3   0  16        6.37        6.48     13.09 o 
   4   0  16       39.35       87.08     74.30 o 
   5   0  16      137.39      344.21     77.24 o 
   6   0  16       73.47       70.80     30.77 o 
   7   0  16      103.59       75.29     35.11 o 
   8   0  16       51.60       61.02     35.19 o 
   9   0  16      752.06      605.46     84.08 o 
  10   0  16      116.25      153.16     47.75 o 
  11   0  16       39.10       85.92     39.45 o 
  12   0  16        3.02        5.20     27.81 o 
 -20   1  16        0.11       34.04     22.43 o 
 -19   1  16      167.89      159.69     32.63 o 
 -18   1  16      354.94      341.64     43.61 o 
 -17   1  16        1.50       14.60     16.69 o 
 -16   1  16      758.04      764.33     60.28 o 
 -15   1  16      100.36       91.45     24.81 o 
 -14   1  16        8.55       38.75     37.30 o 
 -13   1  16       46.25       50.91     17.94 o 
 -12   1  16      357.71      378.32     47.33 o 
 -11   1  16      396.02      382.93     34.33 o 
 -10   1  16      500.32      629.39     47.46 o 
  -9   1  16      641.02      621.38     29.57 o 
  -8   1  16      112.53      137.17     19.58 o 
  -7   1  16       94.91      103.88     19.20 o 
  -6   1  16      381.04      380.48     19.01 o 
  -5   1  16        0.86       -4.02      8.66 o 
  -4   1  16       13.02       15.84      7.43 o 
  -3   1  16     1183.20     1326.78     34.69 o 
  -2   1  16        7.38       20.98     10.66 o 
  -1   1  16       68.92       74.93     12.98 o 
   0   1  16      583.01      611.14     26.80 o 
   1   1  16       24.21       25.34     10.33 o 
   2   1  16       66.06       67.07     24.74 o 
   3   1  16       34.53       53.00     14.94 o 
   4   1  16       46.41       42.24     11.97 o 
   5   1  16      199.67      208.27     19.48 o 
   6   1  16       38.48       33.33     11.12 o 
   7   1  16       21.28       15.69     18.46 o 
   8   1  16       32.68       49.54     26.35 o 
   9   1  16      145.43      134.61     31.50 o 
  10   1  16       73.46       75.26     26.42 o 
  11   1  16        7.69        5.87     21.03 o 
  12   1  16      352.17      407.58     55.09 o 
 -20   2  16       88.14       98.91     38.50 o 
 -19   2  16      472.50      472.77     52.73 o 
 -18   2  16      234.41      314.32     43.36 o 
 -17   2  16       37.00       14.32     16.77 o 
 -16   2  16        0.02       26.35     17.79 o 
 -15   2  16      140.32      122.82     27.40 o 
 -14   2  16      120.94      142.20     26.11 o 
 -13   2  16       97.37       84.78     27.78 o 
 -12   2  16      348.59      371.48     27.58 o 
 -11   2  16      593.06      680.33     45.57 o 
 -10   2  16      193.59      219.00     22.32 o 
  -9   2  16       15.83       18.71     15.49 o 
  -8   2  16      594.30      671.33     31.01 o 
  -7   2  16       10.66        5.52      6.79 o 
  -6   2  16      207.04      220.17     15.75 o 
  -5   2  16       18.63       29.01     10.10 o 
  -4   2  16      160.85      177.66     14.60 o 
  -3   2  16       11.13       23.03      9.23 o 
  -2   2  16      255.92      269.70     17.97 o 
  -1   2  16      102.62       89.41     11.62 o 
   0   2  16        6.46       10.29     15.21 o 
   1   2  16       31.89       43.91     20.49 o 
   2   2  16      531.07      595.84     45.76 o 
   3   2  16      453.81      479.97     34.15 o 
   4   2  16     1308.93     1279.21     58.19 o 
   5   2  16       12.81       14.46     10.12 o 
   6   2  16        2.61        6.14     10.29 o 
   7   2  16       89.28       72.17     15.28 o 
   8   2  16      154.76      158.65     21.07 o 
   9   2  16        6.24       22.26     18.94 o 
  10   2  16      526.06      607.53     70.73 o 
  11   2  16       61.39       52.86     26.00 o 
  12   2  16       39.45       71.19     27.17 o 
 -19   3  16       40.31       58.02     31.09 o 
 -18   3  16        7.74       11.53     16.65 o 
 -17   3  16       81.68       90.08     25.77 o 
 -16   3  16        7.79       13.05     16.15 o 
 -15   3  16      378.12      416.41     35.19 o 
 -14   3  16        9.48       11.36     19.54 o 
 -13   3  16      140.05      111.24     17.19 o 
 -12   3  16       35.95       46.25     12.30 o 
 -11   3  16        9.95       -0.76     10.68 o 
 -10   3  16      209.52      212.11     23.92 o 
  -9   3  16       52.59       58.05     18.44 o 
  -8   3  16      344.73      377.35     27.89 o 
  -7   3  16      207.66      207.90     20.75 o 
  -6   3  16        1.68        2.05     11.09 o 
  -5   3  16     1243.47     1200.80     30.80 o 
  -4   3  16      161.56      166.48     22.51 o 
  -3   3  16      141.03      130.32     13.96 o 
  -2   3  16      165.53      185.21     18.14 o 
  -1   3  16     2161.20     1975.45     50.92 o 
   0   3  16      382.13      412.78     29.56 o 
   1   3  16     3052.28     2842.33     64.35 o 
   2   3  16      137.56      170.55     18.12 o 
   3   3  16        6.82        2.26      8.50 o 
   4   3  16        2.71        3.85      9.03 o 
   5   3  16      197.39      208.37     21.40 o 
   6   3  16       16.23       12.31     11.99 o 
   7   3  16       35.84       11.82     13.05 o 
   8   3  16      123.61      126.25     21.32 o 
   9   3  16       13.26       22.18     14.26 o 
  10   3  16      181.97      218.30     40.50 o 
  11   3  16       25.00        7.82     19.70 o 
  12   3  16       25.36        9.87     24.67 o 
 -19   4  16        0.67       38.63     32.98 o 
 -18   4  16        7.20       46.65     24.28 o 
 -17   4  16       78.68       82.15     26.28 o 
 -16   4  16      121.60       96.10     21.75 o 
 -15   4  16      213.89      226.78     29.43 o 
 -14   4  16      146.41      136.79     20.18 o 
 -13   4  16      173.91      190.86     24.73 o 
 -12   4  16      329.27      341.91     26.72 o 
 -11   4  16       95.17      114.19     17.71 o 
 -10   4  16      265.08      265.51     47.94 o 
  -9   4  16        2.29        3.84     10.30 o 
  -8   4  16       16.95       29.20     13.34 o 
  -7   4  16      241.31      237.46     22.97 o 
  -6   4  16      412.49      423.34     44.41 o 
  -5   4  16       43.68       52.68     18.76 o 
  -4   4  16      365.90      347.93     24.74 o 
  -3   4  16     2634.00     2616.06     57.96 o 
  -2   4  16      161.90      185.57     20.62 o 
  -1   4  16     2920.17     2801.83     63.01 o 
   0   4  16     1952.06     1809.78     51.98 o 
   1   4  16      168.10      162.03     19.59 o 
   2   4  16      170.21      155.99     25.93 o 
   3   4  16      295.08      224.48     33.61 o 
   4   4  16       63.12       61.63     14.41 o 
   5   4  16       69.82       71.27     16.93 o 
   6   4  16      148.66      145.37     21.42 o 
   7   4  16      218.12      261.10     27.58 o 
   8   4  16       41.54       53.22     17.23 o 
   9   4  16       23.77       50.41     16.26 o 
  10   4  16       15.58       15.04     14.33 o 
  11   4  16      553.64      551.28     49.27 o 
 -18   5  16       90.56      109.70     41.92 o 
 -17   5  16       20.12       24.11     17.32 o 
 -16   5  16       52.04       51.45     20.05 o 
 -15   5  16      138.18      125.64     28.12 o 
 -14   5  16       44.21       29.28     14.00 o 
 -13   5  16     1125.81     1101.57     44.44 o 
 -12   5  16       59.21       46.41     15.51 o 
 -11   5  16       99.64       91.91     17.99 o 
 -10   5  16       70.57       97.32     22.89 o 
  -9   5  16       22.31        5.03     10.70 o 
  -8   5  16      286.54      275.91     25.53 o 
  -7   5  16      432.49      411.51     30.09 o 
  -6   5  16       40.48        8.75     14.25 o 
  -5   5  16      153.54      158.19     25.49 o 
  -4   5  16      237.34      218.91     32.67 o 
  -3   5  16        8.34       29.41     14.86 o 
  -2   5  16        8.62        5.83     12.15 o 
  -1   5  16      401.29      458.87     42.68 o 
   0   5  16      154.96      154.93     30.72 o 
   1   5  16      309.66      307.01     48.36 o 
   2   5  16       62.47       68.96     15.58 o 
   3   5  16      155.86      157.88     21.64 o 
   4   5  16       44.86       49.73     15.69 o 
   5   5  16      504.86      566.53     38.22 o 
   6   5  16      156.12      126.61     21.91 o 
   7   5  16       21.04       23.90     14.65 o 
   8   5  16      429.82      454.07     38.05 o 
   9   5  16       25.47       38.72     18.33 o 
  10   5  16       11.42       16.58     17.75 o 
 -17   6  16        1.64       51.60     43.73 o 
 -16   6  16        0.12        8.18     17.74 o 
 -15   6  16        0.00        8.21     25.22 o 
 -14   6  16      184.64      202.25     26.29 o 
 -13   6  16        1.88        3.68     11.66 o 
 -12   6  16      124.27      125.26     21.20 o 
 -11   6  16        3.73       17.69     13.52 o 
 -10   6  16      196.66      236.73     25.75 o 
  -9   6  16       61.44       49.20     16.60 o 
  -8   6  16      271.58      250.05     28.73 o 
  -7   6  16       59.18       53.34     22.65 o 
  -6   6  16     1111.21     1131.02     61.22 o 
  -5   6  16      193.69      183.76     32.04 o 
  -4   6  16       15.19       -0.02     14.41 o 
  -3   6  16       56.91       53.46     21.67 o 
  -2   6  16      305.49      296.68     68.12 o 
  -1   6  16      361.19      437.80     57.00 o 
   0   6  16        1.78       -6.44     12.85 o 
   1   6  16      216.35      148.82     28.25 o 
   2   6  16     1325.61     1301.34     57.72 o 
   3   6  16      624.10      667.53     58.36 o 
   4   6  16       10.21       -2.62     11.65 o 
   5   6  16      229.66      239.64     29.94 o 
   6   6  16      169.72      151.33     24.47 o 
   7   6  16      190.91      180.53     26.47 o 
   8   6  16      345.07      339.28     36.54 o 
   9   6  16      130.60      159.05     26.87 o 
 -15   7  16      121.58      104.65     46.05 o 
 -14   7  16        6.90       27.73     16.63 o 
 -13   7  16       19.11       22.25     15.34 o 
 -12   7  16       94.22       78.56     25.63 o 
 -11   7  16      718.34      757.42     46.54 o 
 -10   7  16      426.11      387.16     33.54 o 
  -9   7  16       17.87       -0.15     18.89 o 
  -8   7  16      361.13      380.45     47.75 o 
  -7   7  16      219.45      189.68     35.09 o 
  -6   7  16      576.83      619.71     56.49 o 
  -5   7  16        0.86       -3.94     25.76 o 
  -4   7  16       55.29       27.04     20.52 o 
  -3   7  16       28.66        5.91     18.58 o 
  -2   7  16       33.02       27.77     19.93 o 
  -1   7  16       97.13       59.69     31.50 o 
   0   7  16        4.29        4.54     16.73 o 
   1   7  16      351.72      344.99     36.03 o 
   2   7  16       14.77        6.02     12.27 o 
   3   7  16      217.80      220.47     27.50 o 
   4   7  16       32.34       43.82     17.76 o 
   5   7  16      190.89      195.70     27.00 o 
   6   7  16        1.80       22.92     16.47 o 
   7   7  16       50.46       32.25     21.49 o 
 -13   8  16      142.39      215.78     34.10 o 
 -12   8  16       41.57       11.41     21.50 o 
 -11   8  16      133.39      105.59     27.90 o 
 -10   8  16      278.75      293.34     38.98 o 
  -9   8  16       21.79       22.66     20.18 o 
  -8   8  16        5.39      -17.42     17.42 o 
  -7   8  16      510.67      484.96     54.90 o 
  -6   8  16       24.42       51.76     25.06 o 
  -5   8  16       13.00        5.87     21.54 o 
  -4   8  16       48.57       31.84     22.27 o 
  -3   8  16       18.02       21.36     21.76 o 
  -2   8  16        4.49       18.59     23.83 o 
  -1   8  16        0.99       -0.81     18.37 o 
   0   8  16       14.22       11.11     20.42 o 
   1   8  16       10.15       31.04     23.65 o 
   2   8  16       91.01       70.30     20.98 o 
   3   8  16      131.92      124.73     24.63 o 
   4   8  16       14.77       17.92     15.84 o 
   5   8  16        8.31       42.42     25.77 o 
  -9   9  16      382.23      453.36     48.86 o 
  -8   9  16       23.63       76.44     26.68 o 
  -7   9  16        4.19        5.86     18.48 o 
  -6   9  16       13.85        1.60     21.35 o 
  -5   9  16        0.53       19.31     21.99 o 
  -4   9  16        3.86       11.25     23.67 o 
  -3   9  16      834.74      904.48     76.13 o 
  -2   9  16      188.01      224.08     41.99 o 
  -1   9  16      153.87      222.11     43.11 o 
   0   9  16        0.35        4.08     22.44 o 
   1   9  16      266.18      284.06     63.85 o 
 -20   1  17       30.23       33.08     22.40 o 
 -19   1  17        0.00       14.87     19.65 o 
 -18   1  17        0.00       16.15     18.18 o 
 -17   1  17      272.87      337.53     43.76 o 
 -16   1  17      298.93      313.36     40.56 o 
 -15   1  17      381.13      337.17     40.84 o 
 -14   1  17      156.32      155.11     29.13 o 
 -13   1  17      652.00      688.27     49.50 o 
 -12   1  17      171.94      209.00     18.42 o 
 -11   1  17     1906.52     2050.60     54.34 o 
 -10   1  17      115.90      119.89     17.07 o 
  -9   1  17      754.03      739.97     30.35 o 
  -8   1  17       81.54      104.17     29.38 o 
  -7   1  17      169.41      173.42     15.23 o 
  -6   1  17       25.92       33.25      8.89 o 
  -5   1  17      303.85      344.17     19.67 o 
  -4   1  17     1450.92     1499.71     33.03 o 
  -3   1  17      525.59      530.13     21.67 o 
  -2   1  17      173.95      187.46     19.62 o 
  -1   1  17      408.33      464.57     25.89 o 
   0   1  17        2.50       30.42     10.71 o 
   1   1  17        7.76       26.68     19.26 o 
   2   1  17       27.51       47.24     24.25 o 
   3   1  17       19.31       16.89     12.52 o 
   4   1  17      150.11      159.59     20.60 o 
   5   1  17      912.56      949.49     34.23 o 
   6   1  17        1.72       40.28     28.82 o 
   7   1  17        2.00        5.69     16.69 o 
   8   1  17      231.72      148.43     62.06 o 
   9   1  17      178.37      126.57     29.59 o 
  10   1  17      148.14      159.43     41.41 o 
  11   1  17       83.21      128.83     32.19 o 
  12   1  17       19.43       29.48     22.76 o 
 -20   2  17       92.78       98.29     41.02 o 
 -19   2  17       17.81       46.73     22.20 o 
 -18   2  17       33.98       58.64     23.13 o 
 -17   2  17       22.14       34.44     20.23 o 
 -16   2  17      153.14      183.64     32.35 o 
 -15   2  17       65.44       62.19     30.53 o 
 -14   2  17        6.29        0.21     13.95 o 
 -13   2  17        2.66        1.52     13.84 o 
 -12   2  17        7.04       13.80     21.98 o 
 -11   2  17      562.39      604.01     49.42 o 
 -10   2  17     1320.19     1340.74     43.25 o 
  -9   2  17     1553.23     1479.94     44.87 o 
  -8   2  17      354.98      344.48     27.20 o 
  -7   2  17       23.36        7.19     13.91 o 
  -6   2  17       39.08       28.92     13.85 o 
  -5   2  17        0.31        5.73      9.73 o 
  -4   2  17      692.45      635.72     23.36 o 
  -3   2  17      340.60      371.13     21.43 o 
  -2   2  17       26.17       23.89      9.44 o 
  -1   2  17        3.52        7.59     17.37 o 
   0   2  17      795.09      776.46     58.81 o 
   1   2  17       27.34       26.29     12.23 o 
   2   2  17        4.03        0.60     10.69 o 
   3   2  17        0.39       -8.54      8.54 o 
   4   2  17     1251.10     1210.22     41.40 o 
   5   2  17        0.79       -2.73      9.18 o 
   6   2  17       61.25       65.54     17.64 o 
   7   2  17      368.30      383.36     28.74 o 
   8   2  17      539.27      579.38     59.18 o 
   9   2  17        9.42       13.17     19.42 o 
  10   2  17      137.65      132.30     30.93 o 
  11   2  17        1.64       46.31     25.34 o 
 -19   3  17      130.81      147.21     33.22 o 
 -18   3  17       30.86       22.57     19.44 o 
 -17   3  17       14.99       17.60     20.86 o 
 -16   3  17      532.59      478.76     50.54 o 
 -15   3  17       89.41       87.93     32.78 o 
 -14   3  17      528.17      570.24     34.03 o 
 -13   3  17     1261.70     1125.44     39.39 o 
 -12   3  17      525.29      503.00     32.13 o 
 -11   3  17      970.81      958.92     39.80 o 
 -10   3  17      330.64      314.06     27.24 o 
  -9   3  17       71.48       76.35     16.15 o 
  -8   3  17       17.08       21.79     11.00 o 
  -7   3  17      435.50      425.54     29.16 o 
  -6   3  17      958.96      879.92     34.60 o 
  -5   3  17      118.44      111.50     13.29 o 
  -4   3  17      292.60      337.73     21.24 o 
  -3   3  17      325.96      299.13     21.60 o 
  -2   3  17      380.15      388.57     28.17 o 
  -1   3  17     2001.99     1994.37     64.29 o 
   0   3  17      386.66      380.10     29.42 o 
   1   3  17      595.80      636.92     34.31 o 
   2   3  17       57.01       60.23     13.96 o 
   3   3  17      378.83      355.67     26.62 o 
   4   3  17        1.58        2.81     14.80 o 
   5   3  17       18.33       23.67     11.31 o 
   6   3  17        0.73       -5.76     10.36 o 
   7   3  17        2.94        5.73     11.59 o 
   8   3  17       70.08       65.07     17.38 o 
   9   3  17        0.51       -3.41     15.87 o 
  10   3  17        3.84       33.75     22.71 o 
  11   3  17       15.54       39.18     25.34 o 
 -19   4  17       27.09       19.86     33.36 o 
 -18   4  17       84.78      114.14     34.52 o 
 -17   4  17       41.45       68.03     26.11 o 
 -16   4  17      150.94      169.03     28.13 o 
 -15   4  17       24.99       34.38     17.67 o 
 -14   4  17       13.99       -4.92     10.92 o 
 -13   4  17       10.17       32.34     13.27 o 
 -12   4  17      400.78      429.96     36.93 o 
 -11   4  17      965.20      869.06     40.34 o 
 -10   4  17        8.24       25.39     32.87 o 
  -9   4  17      548.40      549.05     32.51 o 
  -8   4  17      719.72      659.79     35.17 o 
  -7   4  17       63.12       59.12     21.41 o 
  -6   4  17      269.03      270.52     30.35 o 
  -5   4  17      157.59      162.83     18.92 o 
  -4   4  17     2545.90     2527.73     77.80 o 
  -3   4  17       78.36      115.44     25.56 o 
  -2   4  17      313.72      288.16     28.12 o 
  -1   4  17      939.57      863.75     36.85 o 
   0   4  17       11.27       35.58     13.71 o 
   1   4  17       51.86       39.92     16.02 o 
   2   4  17       33.53       42.67     19.05 o 
   3   4  17      189.33      175.98     20.30 o 
   4   4  17        0.52       11.35     11.35 o 
   5   4  17       74.18       73.99     17.08 o 
   6   4  17        0.00        1.11     11.75 o 
   7   4  17      267.66      255.43     27.90 o 
   8   4  17       52.36       42.04     16.30 o 
   9   4  17       59.91       68.84     19.54 o 
  10   4  17        8.41       -4.45     15.29 o 
 -18   5  17      241.12      315.92     64.74 o 
 -17   5  17       22.08       23.11     18.12 o 
 -16   5  17        5.27        9.10     16.78 o 
 -15   5  17      276.02      271.96     36.52 o 
 -14   5  17       18.81       16.77     19.74 o 
 -13   5  17       41.26       41.31     15.72 o 
 -12   5  17        0.12        4.17     10.96 o 
 -11   5  17       99.53      115.44     27.29 o 
 -10   5  17        0.30       14.74     12.41 o 
  -9   5  17       93.35      123.06     19.29 o 
  -8   5  17       99.19      111.23     18.21 o 
  -7   5  17     1569.85     1554.78     51.91 o 
  -6   5  17        0.11       14.93     12.85 o 
  -5   5  17       93.88      139.52     32.06 o 
  -4   5  17      102.48       89.50     20.49 o 
  -3   5  17      516.98      534.97     41.27 o 
  -2   5  17       17.20       14.54     18.04 o 
  -1   5  17      136.56      157.35     21.06 o 
   0   5  17      441.49      428.93     43.84 o 
   1   5  17      770.06      799.15     56.40 o 
   2   5  17      105.18      109.99     19.32 o 
   3   5  17        2.50        0.64     11.34 o 
   4   5  17      223.26      204.95     24.31 o 
   5   5  17        2.01       20.29     14.18 o 
   6   5  17      130.59      141.73     22.68 o 
   7   5  17      215.67      250.19     29.36 o 
   8   5  17       45.76       29.91     16.81 o 
   9   5  17        2.38       20.27     17.25 o 
 -16   6  17        1.72        5.31     28.68 o 
 -15   6  17       46.12       49.00     20.60 o 
 -14   6  17       18.38        3.57     13.65 o 
 -13   6  17        0.63       19.97     14.27 o 
 -12   6  17      210.49      240.20     29.75 o 
 -11   6  17        0.45       -6.39     11.47 o 
 -10   6  17        0.75       20.86     14.29 o 
  -9   6  17       18.95        7.59     11.73 o 
  -8   6  17       38.09       20.51     20.39 o 
  -7   6  17       39.90       42.65     21.73 o 
  -6   6  17       44.28       49.79     21.64 o 
  -5   6  17        7.31        0.08     16.05 o 
  -4   6  17      112.20       86.46     24.94 o 
  -3   6  17      122.73      124.42     28.29 o 
  -2   6  17      643.27      720.67     58.94 o 
  -1   6  17       24.16       32.95     16.23 o 
   0   6  17       34.71       23.20     15.21 o 
   1   6  17      146.46      130.12     27.01 o 
   2   6  17       47.69       36.14     17.17 o 
   3   6  17      142.44      123.54     22.07 o 
   4   6  17       61.44       65.47     18.02 o 
   5   6  17      157.34      149.73     23.84 o 
   6   6  17       39.46       22.20     15.35 o 
   7   6  17        5.53       21.94     15.80 o 
   8   6  17      138.57      159.94     26.93 o 
 -15   7  17       99.58       98.28     26.29 o 
 -14   7  17        1.75        2.47     14.94 o 
 -13   7  17       32.79       12.28     15.29 o 
 -12   7  17        6.86        2.74     14.97 o 
 -11   7  17       26.44       30.62     18.49 o 
 -10   7  17       30.59       30.54     20.30 o 
  -9   7  17      221.98      164.78     34.52 o 
  -8   7  17       64.82       46.82     29.33 o 
  -7   7  17      115.46       92.43     28.43 o 
  -6   7  17       86.57       89.99     27.89 o 
  -5   7  17       17.61       19.52     18.49 o 
  -4   7  17       89.41      101.07     27.36 o 
  -3   7  17        0.84       10.62     18.34 o 
  -2   7  17       94.71       98.09     27.50 o 
  -1   7  17        0.00      -10.67     16.02 o 
   0   7  17       70.50       86.06     28.09 o 
   1   7  17      220.88      174.57     44.68 o 
   2   7  17       29.45       47.44     16.08 o 
   3   7  17      114.05       96.59     22.30 o 
   4   7  17       51.31       54.27     18.96 o 
   5   7  17        3.67       -4.24     13.83 o 
   6   7  17       10.86       35.66     20.41 o 
 -12   8  17        8.38       -6.85     19.41 o 
 -11   8  17       32.18       42.51     23.14 o 
 -10   8  17        6.19       13.06     18.80 o 
  -9   8  17      603.65      619.69     54.20 o 
  -8   8  17        5.92       17.31     22.72 o 
  -7   8  17       73.82       90.42     30.46 o 
  -6   8  17       83.71       36.65     23.46 o 
  -5   8  17       98.93       95.67     30.21 o 
  -4   8  17       10.97       24.04     23.00 o 
  -3   8  17       40.96       68.01     24.92 o 
  -2   8  17       47.36       65.65     25.52 o 
  -1   8  17       89.14       93.62     29.97 o 
   0   8  17       30.11        9.25     23.17 o 
   1   8  17      122.83       60.33     47.60 o 
   2   8  17       56.27       97.65     31.69 o 
   3   8  17       40.06       75.97     21.89 o 
   4   8  17        1.13       28.08     23.02 o 
  -8   9  17       84.56       47.59     23.79 o 
  -7   9  17        1.03       -0.17     23.19 o 
  -6   9  17      167.29      211.10     43.78 o 
  -5   9  17       28.80       35.88     27.20 o 
  -4   9  17      112.94      111.97     35.22 o 
  -3   9  17        0.02       -8.82     21.67 o 
  -2   9  17        2.74        7.49     23.04 o 
  -1   9  17        0.10       38.73     33.30 o 
   0   9  17      193.94      176.09     56.07 o 
 -20   0  18       50.12       -2.54     24.82 o 
 -19   0  18        0.03       13.86     28.13 o 
 -18   0  18        9.04        9.89     25.44 o 
 -17   0  18      944.07     1018.65     88.71 o 
 -16   0  18        6.37       48.61     28.83 o 
 -15   0  18        8.96       30.06     26.01 o 
 -14   0  18      663.10      449.69     64.17 o 
 -13   0  18     1620.06     1627.36     99.64 o 
 -12   0  18     2158.74     1952.40    105.26 o 
 -11   0  18      161.99      179.08     42.49 o 
 -10   0  18      232.19      358.73     46.60 o 
  -9   0  18        8.20       43.03     66.89 o 
  -8   0  18        2.85       35.59     68.30 o 
  -7   0  18      403.29      422.49     29.35 o 
  -6   0  18       12.62       31.02     27.42 o 
  -5   0  18       58.81       77.25     18.84 o 
  -4   0  18      122.22      184.80     50.74 o 
  -3   0  18     1182.45     1086.78     54.93 o 
  -2   0  18      268.39      265.72     64.99 o 
  -1   0  18      822.97      940.73     82.77 o 
   0   0  18      787.94      782.14     38.29 o 
   1   0  18      151.79      142.16     31.66 o 
   2   0  18     1388.06     1196.99    100.74 o 
   3   0  18      240.65      209.82     28.85 o 
   4   0  18       20.47       29.76     26.63 o 
   5   0  18      735.61      593.42     76.91 o 
   6   0  18       18.97       25.13     25.32 o 
   7   0  18        0.43       17.00     25.09 o 
   8   0  18      105.03       60.13     34.58 o 
   9   0  18       51.58       40.47     32.70 o 
  10   0  18      108.64      243.29     61.06 o 
  11   0  18      358.10      388.01     76.26 o 
 -20   1  18        3.52       26.72     19.71 o 
 -19   1  18      314.98      256.14     40.69 o 
 -18   1  18       14.05       50.54     22.65 o 
 -17   1  18      153.20      150.89     30.86 o 
 -16   1  18       79.35       52.00     44.44 o 
 -15   1  18       34.70       69.90     23.05 o 
 -14   1  18       13.90       16.52     16.74 o 
 -13   1  18      413.87      421.21     44.57 o 
 -12   1  18       15.91       24.99     18.56 o 
 -11   1  18       33.71       83.41     37.27 o 
 -10   1  18      480.76      465.93     33.15 o 
  -9   1  18     1495.82     1438.45     50.95 o 
  -8   1  18      153.83      169.95     26.31 o 
  -7   1  18       57.40       56.23     13.74 o 
  -6   1  18       64.96       57.11     10.41 o 
  -5   1  18        7.45       -5.99      7.00 o 
  -4   1  18     1337.05     1254.96     62.39 o 
  -3   1  18       40.19       72.05     16.07 o 
  -2   1  18      638.80      654.28     33.21 o 
  -1   1  18        0.49       10.08      8.42 o 
   0   1  18      355.78      416.45     23.73 o 
   1   1  18       47.08       53.87     14.14 o 
   2   1  18      201.72      232.55     23.61 o 
   3   1  18        6.73       10.61     11.73 o 
   4   1  18      126.25      156.46     53.46 o 
   5   1  18       22.93       92.45    121.90 o 
   6   1  18       28.13       37.09     19.65 o 
   7   1  18      208.66      184.84     34.44 o 
   8   1  18       94.93       83.52     25.77 o 
   9   1  18        2.33       32.83     22.09 o 
  10   1  18      149.62      177.38     36.85 o 
  11   1  18      182.49      228.90     58.21 o 
 -20   2  18       32.35       87.07     41.16 o 
 -19   2  18        9.40       10.59     17.98 o 
 -18   2  18        2.50       27.31     21.16 o 
 -17   2  18       14.18       37.28     20.34 o 
 -16   2  18        5.68       30.11     18.91 o 
 -15   2  18       72.40       42.28     29.39 o 
 -14   2  18      189.62      167.35     30.66 o 
 -13   2  18      269.08      292.82     23.80 o 
 -12   2  18       55.31       30.00     21.34 o 
 -11   2  18      194.02      160.92     20.57 o 
 -10   2  18      810.79      828.21     35.29 o 
  -9   2  18      143.21      137.45     18.88 o 
  -8   2  18        0.38       27.90     10.30 o 
  -7   2  18        0.06       26.71     11.92 o 
  -6   2  18      332.02      317.72     19.50 o 
  -5   2  18      218.99      172.74     23.69 o 
  -4   2  18       76.35       73.49     14.56 o 
  -3   2  18     1318.07     1341.78     43.89 o 
  -2   2  18     1245.54     1245.18     34.30 o 
  -1   2  18        0.03        3.79     20.69 o 
   0   2  18      257.12      249.28     24.39 o 
   1   2  18      136.47      143.97     34.08 o 
   2   2  18      470.23      445.26     32.78 o 
   3   2  18      360.73      362.57     30.37 o 
   4   2  18        3.44       12.41     10.99 o 
   5   2  18      201.65      190.80     25.41 o 
   6   2  18      108.57       95.76     15.93 o 
   7   2  18       75.26       79.84     25.22 o 
   8   2  18      104.14       91.79     28.57 o 
   9   2  18      124.31      138.22     33.67 o 
  10   2  18        2.82       42.26     23.04 o 
  11   2  18       92.53      109.72     57.02 o 
 -19   3  18       18.95       40.32     23.65 o 
 -18   3  18        0.60        3.79     18.25 o 
 -17   3  18       11.89       50.42     23.36 o 
 -16   3  18        1.19       -2.40     15.53 o 
 -15   3  18       13.77       27.19     17.07 o 
 -14   3  18      207.58      245.21     23.80 o 
 -13   3  18       14.53       34.62     21.35 o 
 -12   3  18        0.02       24.47     18.36 o 
 -11   3  18      166.97      175.48     30.57 o 
 -10   3  18      600.89      675.90     35.50 o 
  -9   3  18        3.31       17.48     13.87 o 
  -8   3  18       74.53       95.92     16.50 o 
  -7   3  18       58.68       66.82     14.36 o 
  -6   3  18       32.77       55.68     37.52 o 
  -5   3  18      186.34      209.10     23.03 o 
  -4   3  18       61.19       69.88     21.85 o 
  -3   3  18     1002.34      948.11     32.24 o 
  -2   3  18       49.27       86.88     50.17 o 
  -1   3  18      572.02      562.29     34.28 o 
   0   3  18      404.43      445.67     43.29 o 
   1   3  18      345.62      339.11     28.67 o 
   2   3  18     1091.64     1131.53     51.60 o 
   3   3  18      149.81      148.92     18.61 o 
   4   3  18       64.87       66.91     19.10 o 
   5   3  18       28.06       27.71     12.74 o 
   6   3  18      242.32      291.43     27.58 o 
   7   3  18      116.61      109.09     32.67 o 
   8   3  18      115.92      130.56     21.69 o 
   9   3  18       26.83       21.70     28.99 o 
  10   3  18       63.68       73.44     36.02 o 
 -18   4  18        0.64       17.53     19.35 o 
 -17   4  18       36.25       24.61     20.69 o 
 -16   4  18       57.11       24.17     20.79 o 
 -15   4  18       30.55       15.59     15.25 o 
 -14   4  18        0.01        9.60     12.34 o 
 -13   4  18      180.29      161.66     21.85 o 
 -12   4  18      264.75      278.75     25.67 o 
 -11   4  18      134.48      156.56     22.33 o 
 -10   4  18      175.89      192.57     23.34 o 
  -9   4  18       11.06       16.40     10.88 o 
  -8   4  18      294.21      264.60     31.42 o 
  -7   4  18      317.38      306.80     26.08 o 
  -6   4  18      137.74      162.12     19.61 o 
  -5   4  18      125.20      122.83     24.61 o 
  -4   4  18      406.28      475.08     60.83 o 
  -3   4  18      730.83      735.66     34.37 o 
  -2   4  18        0.23       21.67     11.06 o 
  -1   4  18       70.18       81.52     37.21 o 
   0   4  18        7.84       33.54     22.21 o 
   1   4  18      528.03      426.39     32.82 o 
   2   4  18        5.12       20.69     28.07 o 
   3   4  18       35.08       34.55     14.28 o 
   4   4  18       45.91       23.32     13.30 o 
   5   4  18       22.62       36.47     14.51 o 
   6   4  18       17.02        7.62     12.83 o 
   7   4  18      183.62      174.54     24.75 o 
   8   4  18       19.60       48.01     17.39 o 
   9   4  18       13.77       41.11     18.07 o 
  10   4  18       47.93      120.74     33.12 o 
 -17   5  18        6.01       -5.03     16.36 o 
 -16   5  18        0.88       17.64     17.83 o 
 -15   5  18       18.35       25.01     14.71 o 
 -14   5  18        6.75       24.46     13.61 o 
 -13   5  18      117.74      101.43     19.26 o 
 -12   5  18        0.73       14.04     13.61 o 
 -11   5  18       27.12       15.14     12.57 o 
 -10   5  18        3.56        6.56     12.17 o 
  -9   5  18        4.23        3.05     10.64 o 
  -8   5  18       71.70       67.18     15.58 o 
  -7   5  18      572.21      580.85     45.03 o 
  -6   5  18      189.00      171.02     27.11 o 
  -5   5  18      812.28      805.76     45.66 o 
  -4   5  18     1014.52      993.69     51.35 o 
  -3   5  18      523.73      632.32     76.29 o 
  -2   5  18       88.95      126.21     31.65 o 
  -1   5  18       79.24       82.02     18.93 o 
   0   5  18        2.98       -9.97     12.05 o 
   1   5  18      171.36      117.52     22.63 o 
   2   5  18      403.94      360.80     30.75 o 
   3   5  18        0.80        2.28     12.00 o 
   4   5  18      356.81      380.18     37.07 o 
   5   5  18       57.09       38.32     15.71 o 
   6   5  18        2.18       11.01     13.69 o 
   7   5  18       30.01       15.82     15.01 o 
   8   5  18        1.88       34.28     16.83 o 
   9   5  18       27.00       39.75     29.42 o 
 -16   6  18      127.03      112.31     49.59 o 
 -15   6  18       29.40       37.22     18.26 o 
 -14   6  18       11.48       17.14     14.87 o 
 -13   6  18       88.76       90.95     20.14 o 
 -12   6  18       36.68       30.02     13.91 o 
 -11   6  18        2.18       16.69     18.26 o 
 -10   6  18        4.01        9.20     13.24 o 
  -9   6  18       19.00       12.11     23.15 o 
  -8   6  18        2.08       15.05     17.55 o 
  -7   6  18       96.49       61.57     27.29 o 
  -6   6  18       10.62        1.41     15.86 o 
  -5   6  18        3.64        0.72     14.41 o 
  -4   6  18      337.47      321.35     42.33 o 
  -3   6  18      282.08      290.88     49.84 o 
  -2   6  18       74.29       77.03     25.23 o 
  -1   6  18        9.86       36.16     18.20 o 
   0   6  18      431.54      457.81     40.14 o 
   1   6  18      144.12      160.98     25.49 o 
   2   6  18        0.48       15.43     16.51 o 
   3   6  18        0.99        6.00     12.88 o 
   4   6  18      235.57      278.40     29.74 o 
   5   6  18      104.00       83.51     20.25 o 
   6   6  18       11.11       18.14     15.96 o 
   7   6  18       79.72      102.40     22.78 o 
 -14   7  18      159.33      157.15     25.64 o 
 -13   7  18       87.23       83.44     20.76 o 
 -12   7  18       54.44       59.31     18.36 o 
 -11   7  18      165.45      214.62     32.78 o 
 -10   7  18       82.48       83.04     24.72 o 
  -9   7  18      308.11      317.39     47.69 o 
  -8   7  18        2.26       31.21     22.09 o 
  -7   7  18      126.04       93.41     29.90 o 
  -6   7  18       80.68       44.14     23.59 o 
  -5   7  18       29.32       11.30     18.37 o 
  -4   7  18      487.16      469.58     77.41 o 
  -3   7  18        5.45       18.05     19.08 o 
  -2   7  18       12.19       20.84     21.86 o 
  -1   7  18      156.45      117.21     43.09 o 
   0   7  18      223.86      222.55     53.53 o 
   1   7  18       94.27       67.16     22.11 o 
   2   7  18       23.40       11.75     18.19 o 
   3   7  18      174.48      147.58     24.67 o 
   4   7  18        0.08       12.49     16.00 o 
   5   7  18        4.49       11.11     15.14 o 
 -12   8  18      116.07      135.45     30.59 o 
 -11   8  18      138.12      131.65     29.69 o 
 -10   8  18        7.68       15.84     18.60 o 
  -9   8  18      204.41      133.76     28.14 o 
  -8   8  18       20.18       46.30     26.30 o 
  -7   8  18        0.96       10.05     21.29 o 
  -6   8  18        7.97       25.16     35.97 o 
  -5   8  18      169.20      171.24     37.82 o 
  -4   8  18      426.47      509.96     57.46 o 
  -3   8  18       11.85       -2.95     20.15 o 
  -2   8  18       89.66       76.86     29.86 o 
  -1   8  18      276.75      373.08     89.10 o 
   0   8  18       88.48       67.59     42.04 o 
   1   8  18      120.01      110.46     32.97 o 
   2   8  18       44.79       11.61     24.19 o 
   3   8  18      165.60      215.78     41.21 o 
  -7   9  18       49.85       76.94     32.88 o 
  -6   9  18      345.41      529.52     62.07 o 
  -5   9  18      898.99     1082.34     98.28 o 
  -4   9  18       51.91       17.06     24.60 o 
  -3   9  18      155.99      229.11     64.69 o 
  -2   9  18      100.51       85.87     47.43 o 
 -20   1  19       74.54       41.37     32.24 o 
 -19   1  19        2.05       16.28     30.71 o 
 -18   1  19       26.07       15.34     17.12 o 
 -17   1  19       36.16       37.99     20.75 o 
 -16   1  19       65.68       85.09     26.27 o 
 -15   1  19      110.96       95.04     25.81 o 
 -14   1  19      364.57      379.87     42.36 o 
 -13   1  19      264.46      265.04     36.38 o 
 -12   1  19        2.10        5.11     21.94 o 
 -11   1  19      369.09      446.42     28.51 o 
 -10   1  19       55.94       45.74     26.73 o 
  -9   1  19      127.20      108.19     17.32 o 
  -8   1  19       21.95       38.82      9.77 o 
  -7   1  19       35.50       51.12     18.17 o 
  -6   1  19     2214.92     2228.24     43.83 o 
  -5   1  19      138.76      149.01     15.03 o 
  -4   1  19     1577.88     1617.51     37.75 o 
  -3   1  19       40.27       23.84      9.95 o 
  -2   1  19      209.80      216.01     19.06 o 
  -1   1  19        0.20        3.81      9.65 o 
   0   1  19        3.26       14.16     11.87 o 
   1   1  19      197.71      248.76     41.25 o 
   2   1  19       37.57        5.64     22.33 o 
   3   1  19        0.39       27.33     23.93 o 
   4   1  19       75.69       69.44     19.65 o 
   5   1  19      113.81      149.42     30.74 o 
   6   1  19      108.00       79.59     25.95 o 
   7   1  19      145.06      169.33     33.60 o 
   8   1  19       31.65       39.87     21.76 o 
   9   1  19      574.40      570.38     60.37 o 
  10   1  19       19.07       42.24     24.57 o 
 -19   2  19        9.93       -1.13     16.97 o 
 -18   2  19        3.21       25.12     20.07 o 
 -17   2  19       20.89       31.76     19.41 o 
 -16   2  19       35.83       39.27     21.46 o 
 -15   2  19        6.26      -14.21     14.21 o 
 -14   2  19        6.43       10.95     16.72 o 
 -13   2  19       24.51       22.78     10.94 o 
 -12   2  19        1.51       -8.53      8.53 o 
 -11   2  19       57.25       58.51     21.25 o 
 -10   2  19      114.81       95.17     48.77 o 
  -9   2  19       35.13       75.92     15.72 o 
  -8   2  19     1845.67     1690.58     56.52 o 
  -7   2  19     1560.52     1481.79     45.41 o 
  -6   2  19        1.26       39.44     19.30 o 
  -5   2  19     2798.29     2564.23     48.68 o 
  -4   2  19     1959.91     1816.49     56.99 o 
  -3   2  19      832.78      857.16     79.11 o 
  -2   2  19      426.97      424.35     24.68 o 
  -1   2  19       27.21       74.88     16.52 o 
   0   2  19      164.10      153.72     20.77 o 
   1   2  19      140.90      123.54     22.77 o 
   2   2  19        4.12        4.02     11.30 o 
   3   2  19      245.63      234.19     25.96 o 
   4   2  19      296.68      286.86     29.85 o 
   5   2  19      281.51      322.10     33.57 o 
   6   2  19      435.02      455.86     39.56 o 
   7   2  19       38.64       28.11     31.64 o 
   8   2  19       51.19       93.31     27.38 o 
   9   2  19       25.88       16.56     19.59 o 
  10   2  19       47.83       98.80     31.06 o 
 -19   3  19      225.69      273.26     62.38 o 
 -18   3  19        5.09        5.50     18.35 o 
 -17   3  19      147.40      158.97     33.81 o 
 -16   3  19        1.68       25.78     19.87 o 
 -15   3  19        0.68       -8.10     15.47 o 
 -14   3  19        0.85       16.31     25.47 o 
 -13   3  19      267.45      236.63     23.42 o 
 -12   3  19       75.98       86.88     17.16 o 
 -11   3  19      375.27      379.69     46.97 o 
 -10   3  19      145.48      101.19     18.17 o 
  -9   3  19      176.89      141.70     19.67 o 
  -8   3  19      235.41      236.08     29.55 o 
  -7   3  19       19.70       39.40     17.93 o 
  -6   3  19      718.74      654.12     36.88 o 
  -5   3  19       16.00        7.59      8.69 o 
  -4   3  19     1759.16     1728.50     40.37 o 
  -3   3  19     1294.09     1230.06     92.38 o 
  -2   3  19       55.44       66.92     16.15 o 
  -1   3  19       11.14       17.82     17.68 o 
   0   3  19        0.38        8.07     10.54 o 
   1   3  19      733.72      737.20     36.62 o 
   2   3  19        1.34        0.76     28.25 o 
   3   3  19        1.10       -6.17     10.09 o 
   4   3  19      152.00      139.32     19.13 o 
   5   3  19      186.55      179.89     22.94 o 
   6   3  19       98.96      122.37     20.14 o 
   7   3  19      151.57      149.77     22.37 o 
   8   3  19       16.42       12.20     17.79 o 
   9   3  19       60.82      103.88     30.40 o 
  10   3  19       27.52       56.84     27.08 o 
 -18   4  19      306.11      346.40     48.88 o 
 -17   4  19        1.20       28.04     21.14 o 
 -16   4  19       31.78       67.46     25.85 o 
 -15   4  19      603.67      582.87     39.24 o 
 -14   4  19       17.50       23.00     14.46 o 
 -13   4  19     1096.32     1043.95     43.59 o 
 -12   4  19       37.52       28.79     14.55 o 
 -11   4  19      452.35      486.06     36.04 o 
 -10   4  19       11.25       18.67     12.16 o 
  -9   4  19      233.74      224.05     24.36 o 
  -8   4  19      100.13      114.87     28.65 o 
  -7   4  19        1.86       32.04     38.87 o 
  -6   4  19       43.04       43.65     36.25 o 
  -5   4  19       76.82       73.16     18.67 o 
  -4   4  19      126.96      145.33     56.43 o 
  -3   4  19        1.31        2.50     11.14 o 
  -2   4  19       65.68       70.08     17.87 o 
  -1   4  19      101.59      102.72     17.87 o 
   0   4  19        4.45       15.57     11.91 o 
   1   4  19       88.20       58.12     17.69 o 
   2   4  19      147.48      170.30     25.56 o 
   3   4  19       35.65       18.22     15.28 o 
   4   4  19        5.52        1.96     11.08 o 
   5   4  19        6.22       -1.01     12.00 o 
   6   4  19       14.50       17.32     14.03 o 
   7   4  19       28.99       25.90     15.17 o 
   8   4  19       23.95       21.62     15.48 o 
   9   4  19        2.15       40.22     22.87 o 
 -17   5  19       18.86       10.40     19.29 o 
 -16   5  19      122.99      107.94     24.04 o 
 -15   5  19      441.64      474.75     37.60 o 
 -14   5  19        1.91        3.80     13.49 o 
 -13   5  19       22.51       26.10     14.41 o 
 -12   5  19      128.09      118.37     19.80 o 
 -11   5  19       98.71       97.70     20.59 o 
 -10   5  19        6.85       11.51     12.52 o 
  -9   5  19      483.42      555.55     40.31 o 
  -8   5  19      114.73       95.02     19.14 o 
  -7   5  19      142.93      121.04     29.46 o 
  -6   5  19      163.30      175.17     32.18 o 
  -5   5  19       17.28       22.19     20.28 o 
  -4   5  19       62.29       40.92     19.79 o 
  -3   5  19       24.47       27.98     19.21 o 
  -2   5  19        6.70       15.56     14.01 o 
  -1   5  19        0.48      -13.97     13.97 o 
   0   5  19        6.33        4.90     13.21 o 
   1   5  19       44.24       50.73     18.06 o 
   2   5  19       55.49       75.24     25.12 o 
   3   5  19        2.13       -8.29     11.83 o 
   4   5  19      442.93      434.58     41.71 o 
   5   5  19        1.45        8.23     13.00 o 
   6   5  19      300.59      320.83     32.59 o 
   7   5  19       82.58       63.93     19.79 o 
   8   5  19       20.84       25.50     17.08 o 
 -16   6  19      239.99      302.04     38.67 o 
 -15   6  19       19.99       22.42     17.19 o 
 -14   6  19       32.94       39.40     15.72 o 
 -13   6  19        8.13       -1.17     12.77 o 
 -12   6  19      235.10      275.21     41.24 o 
 -11   6  19       49.07       51.38     18.10 o 
 -10   6  19      143.10      149.73     33.77 o 
  -9   6  19      171.48      151.38     37.84 o 
  -8   6  19        5.09       43.52     22.97 o 
  -7   6  19       21.14       12.54     18.32 o 
  -6   6  19        0.90      -14.43     14.43 o 
  -5   6  19       25.58       34.99     23.05 o 
  -4   6  19      177.41      179.39     33.41 o 
  -3   6  19        5.83        3.62     16.26 o 
  -2   6  19      258.76      282.62     40.24 o 
  -1   6  19      555.36      575.84     55.93 o 
   0   6  19        0.96        5.98     15.13 o 
   1   6  19      426.57      385.87     38.85 o 
   2   6  19       33.90       65.60     21.90 o 
   3   6  19       64.68       27.66     16.10 o 
   4   6  19      280.78      331.93     32.75 o 
   5   6  19        0.07       -1.21     15.07 o 
   6   6  19        8.24       14.04     16.34 o 
 -14   7  19       13.69      -10.10     15.92 o 
 -13   7  19       37.19       40.80     17.84 o 
 -12   7  19      141.83      184.11     31.70 o 
 -11   7  19      253.89      274.53     36.66 o 
 -10   7  19       37.23       30.04     24.49 o 
  -9   7  19      223.77      314.01     45.33 o 
  -8   7  19      184.97      228.38     39.86 o 
  -7   7  19      723.57      736.47     65.81 o 
  -6   7  19       57.92       29.19     21.57 o 
  -5   7  19       51.28        7.95     18.10 o 
  -4   7  19       28.89       20.20     21.16 o 
  -3   7  19      132.25      139.61     33.44 o 
  -2   7  19      136.52      108.18     31.90 o 
  -1   7  19      265.07      243.69     42.96 o 
   0   7  19      332.02      334.67     73.77 o 
   1   7  19        3.55      -10.48     38.13 o 
   2   7  19       32.60       20.93     32.42 o 
   3   7  19      206.85      235.32     35.12 o 
   4   7  19       38.41       25.54     17.29 o 
   5   7  19        0.54       47.10     38.73 o 
 -11   8  19        0.02      -12.29     18.54 o 
 -10   8  19        0.97       -5.43     19.66 o 
  -9   8  19      203.72      208.45     51.09 o 
  -8   8  19        1.08       -0.29     20.21 o 
  -7   8  19        2.22        2.97     21.99 o 
  -6   8  19       73.22       36.75     24.75 o 
  -5   8  19       40.97       -3.84     21.25 o 
  -4   8  19      145.36      147.13     36.43 o 
  -3   8  19       48.95       37.54     24.47 o 
  -2   8  19       50.79       25.54     23.48 o 
  -1   8  19      135.83       89.72     52.15 o 
   0   8  19       56.00        8.86     22.62 o 
   1   8  19      217.30      265.54     65.57 o 
   2   8  19        1.58       16.84     32.44 o 
 -19   0  20      340.36      417.27     71.26 o 
 -18   0  20      171.60      219.79     53.98 o 
 -17   0  20        7.36       20.47     28.55 o 
 -16   0  20        6.45       -4.05     22.84 o 
 -15   0  20      167.76      223.57     53.60 o 
 -14   0  20       22.74       45.42     29.01 o 
 -13   0  20       69.55       62.10     31.81 o 
 -12   0  20        0.88       39.19     26.52 o 
 -11   0  20     1863.45     1673.25     97.14 o 
 -10   0  20       38.84       -7.92     21.00 o 
  -9   0  20     2191.96     2353.11    232.93 o 
  -8   0  20      906.74      942.78     66.94 o 
  -7   0  20     1011.63     1032.67     44.57 o 
  -6   0  20      396.45      375.42     39.16 o 
  -5   0  20      406.92      460.71     64.76 o 
  -4   0  20       90.66      100.97     25.68 o 
  -3   0  20     3239.17     3201.45     76.74 o 
  -2   0  20      188.57      124.22     24.84 o 
  -1   0  20        6.07       18.20     38.15 o 
   0   0  20     1802.73     1565.60     83.72 o 
   1   0  20     3412.13     3172.95    190.21 o 
   2   0  20        0.08        3.71     19.27 o 
   3   0  20       16.62       84.22     32.06 o 
   4   0  20       14.14        5.11     21.03 o 
   5   0  20      181.50      171.86     49.16 o 
   6   0  20       29.95       25.98     28.06 o 
   7   0  20      495.13      519.24     79.67 o 
   8   0  20     1045.15     1110.56    101.22 o 
   9   0  20       30.92       19.27     33.38 o 
  10   0  20       94.39       58.20     39.94 o 
 -19   1  20       25.48       77.86     26.85 o 
 -18   1  20      122.81      125.63     29.66 o 
 -17   1  20      301.18      242.19     38.87 o 
 -16   1  20       12.62       16.19     17.40 o 
 -15   1  20      157.87      173.23     32.70 o 
 -14   1  20        0.05       19.50     18.08 o 
 -13   1  20       12.57       39.81     20.74 o 
 -12   1  20      642.06      664.26     53.66 o 
 -11   1  20       67.11       98.60     40.58 o 
 -10   1  20       26.61       29.14     11.75 o 
  -9   1  20      386.37      404.05     29.66 o 
  -8   1  20      413.46      447.11     23.81 o 
  -7   1  20       79.04       91.62     13.00 o 
  -6   1  20      386.87      451.75     23.45 o 
  -5   1  20      412.83      384.15     24.02 o 
  -4   1  20      574.51      605.82     27.69 o 
  -3   1  20        1.60        1.69      8.47 o 
  -2   1  20       80.33       66.42     13.25 o 
  -1   1  20     1011.77      947.22     31.74 o 
   0   1  20     1862.26     1657.32     50.03 o 
   1   1  20        0.46       -8.39     16.11 o 
   2   1  20      943.99      863.43     51.74 o 
   3   1  20      103.35       93.14     29.51 o 
   4   1  20      167.01      197.01     34.49 o 
   5   1  20        5.91       30.18     18.93 o 
   6   1  20        5.29      -10.03     14.62 o 
   7   1  20      382.49      451.95     53.81 o 
   8   1  20      207.48      270.71     43.67 o 
   9   1  20      118.38      205.53     39.84 o 
  10   1  20        9.95       41.03     36.86 o 
 -19   2  20        0.09       23.44     20.77 o 
 -18   2  20       27.95       43.06     24.42 o 
 -17   2  20        0.48       -0.87     16.39 o 
 -16   2  20      589.59      533.81     54.08 o 
 -15   2  20      204.34      154.86     32.08 o 
 -14   2  20        1.15       -7.88     14.55 o 
 -13   2  20       75.07       64.59     23.02 o 
 -12   2  20      278.70      291.99     30.43 o 
 -11   2  20       10.87       -4.72     16.68 o 
 -10   2  20      202.74      167.62     25.46 o 
  -9   2  20      316.58      369.76     41.44 o 
  -8   2  20       55.20       84.30     18.55 o 
  -7   2  20      142.05      138.23     19.24 o 
  -6   2  20      496.56      496.59     24.95 o 
  -5   2  20      499.01      477.27     30.58 o 
  -4   2  20      624.55      591.08     29.50 o 
  -3   2  20      166.50      148.80     19.35 o 
  -2   2  20      193.42      174.50     20.83 o 
  -1   2  20      914.11      840.74     38.96 o 
   0   2  20      296.85      293.25     41.50 o 
   1   2  20      703.31      701.70     38.72 o 
   2   2  20       82.99       92.30     19.40 o 
   3   2  20        1.28       -1.17     15.92 o 
   4   2  20       30.07       33.73     41.24 o 
   5   2  20        0.03       41.93     21.54 o 
   6   2  20        1.88        5.63     18.97 o 
   7   2  20      270.52      203.83     39.79 o 
   8   2  20       31.36       33.40     23.87 o 
   9   2  20       83.21      116.82     32.01 o 
 -19   3  20        9.21       30.89     33.28 o 
 -18   3  20      125.10       99.61     29.06 o 
 -17   3  20       56.44       61.74     38.93 o 
 -16   3  20       25.52       73.06     24.42 o 
 -15   3  20        8.81       33.02     20.32 o 
 -14   3  20     1064.80     1010.97     39.81 o 
 -13   3  20      160.10      152.88     19.93 o 
 -12   3  20       66.50       51.81     18.11 o 
 -11   3  20       51.35       58.63     25.09 o 
 -10   3  20       10.02       26.17     12.74 o 
  -9   3  20      103.82       86.65     38.84 o 
  -8   3  20      912.50      914.26     46.77 o 
  -7   3  20      225.12      256.82     24.82 o 
  -6   3  20      237.78      269.04     25.01 o 
  -5   3  20       10.70        6.54      7.36 o 
  -4   3  20      288.75      302.18     25.83 o 
  -3   3  20      240.38      241.03     28.32 o 
  -2   3  20      101.94       83.06     17.64 o 
  -1   3  20        9.68       23.93     20.64 o 
   0   3  20      891.99      860.84     39.20 o 
   1   3  20       51.80       31.56     18.51 o 
   2   3  20      148.84      149.56     22.80 o 
   3   3  20       91.55      127.95     24.39 o 
   4   3  20       95.89       62.05     18.20 o 
   5   3  20        3.30       17.10     16.61 o 
   6   3  20       42.09       58.49     16.83 o 
   7   3  20       38.59       14.12     19.47 o 
   8   3  20       25.39       39.47     29.92 o 
   9   3  20        2.63       14.39     19.51 o 
 -18   4  20        1.19       32.19     27.74 o 
 -17   4  20      238.48      293.14     61.99 o 
 -16   4  20      135.47      149.54     56.20 o 
 -15   4  20       23.27       10.46     19.21 o 
 -14   4  20      282.22      296.36     28.98 o 
 -13   4  20      470.71      469.82     34.58 o 
 -12   4  20        0.98       13.96     13.93 o 
 -11   4  20        0.10        4.53     13.13 o 
 -10   4  20       96.47      103.79     18.85 o 
  -9   4  20      199.76      164.13     21.63 o 
  -8   4  20       27.27       15.69     12.70 o 
  -7   4  20      147.70      159.63     27.42 o 
  -6   4  20       26.40       38.55     16.22 o 
  -5   4  20      126.16      124.52     23.89 o 
  -4   4  20        0.36       39.80     31.97 o 
  -3   4  20       94.11      126.20     22.60 o 
  -2   4  20      905.85      900.73     39.50 o 
  -1   4  20     1646.71     1830.19     66.91 o 
   0   4  20      103.46       78.53     18.46 o 
   1   4  20      464.77      435.37     38.48 o 
   2   4  20       57.65       21.70     15.72 o 
   3   4  20       88.24      147.81     25.52 o 
   4   4  20       63.77       80.34     20.70 o 
   5   4  20      252.31      314.59     31.37 o 
   6   4  20       30.06       15.61     17.52 o 
   7   4  20       40.17        9.97     15.07 o 
   8   4  20       53.39       60.05     22.52 o 
 -17   5  20       74.82       36.29     32.72 o 
 -16   5  20      299.50      312.58     31.61 o 
 -15   5  20      150.07      154.52     26.06 o 
 -14   5  20        5.44       21.26     14.51 o 
 -13   5  20       96.51       62.71     18.26 o 
 -12   5  20      384.79      422.64     33.83 o 
 -11   5  20      130.99      154.57     25.27 o 
 -10   5  20      226.11      175.77     25.76 o 
  -9   5  20       26.90       23.15     14.42 o 
  -8   5  20        0.04       11.31     38.37 o 
  -7   5  20       44.77       22.13     20.35 o 
  -6   5  20       50.85       29.74     19.24 o 
  -5   5  20       17.41        0.08     16.53 o 
  -4   5  20       25.38       90.40     25.22 o 
  -3   5  20       74.77      126.32     37.63 o 
  -2   5  20      338.40      274.66     38.37 o 
  -1   5  20        0.01       -8.98     11.45 o 
   0   5  20      629.78      663.44     46.73 o 
   1   5  20        2.96       12.38     15.25 o 
   2   5  20      116.44      128.45     24.86 o 
   3   5  20       40.38       64.95     20.86 o 
   4   5  20      245.56      221.47     32.44 o 
   5   5  20       49.30       43.70     23.04 o 
   6   5  20      607.02      666.93     46.19 o 
   7   5  20       31.15       22.88     17.43 o 
 -16   6  20       68.08       48.89     44.05 o 
 -15   6  20       98.91       96.48     22.48 o 
 -14   6  20      132.22      123.06     22.49 o 
 -13   6  20        3.80       19.84     15.41 o 
 -12   6  20        0.10       22.24     14.41 o 
 -11   6  20       49.06       71.73     27.66 o 
 -10   6  20      170.94      106.44     28.91 o 
  -9   6  20       78.01      104.53     28.91 o 
  -8   6  20      987.48      957.45    126.59 o 
  -7   6  20      782.95      782.03    110.56 o 
  -6   6  20       54.97       61.88     23.09 o 
  -5   6  20       28.64       22.84     19.79 o 
  -4   6  20        0.19       -1.39     17.62 o 
  -3   6  20       26.12        2.49     17.16 o 
  -2   6  20       54.99       27.80     28.25 o 
  -1   6  20       28.87        2.52     19.19 o 
   0   6  20       17.94        7.44     16.30 o 
   1   6  20      319.57      309.66     45.80 o 
   2   6  20      341.84      408.43     41.07 o 
   3   6  20       84.23       73.73     23.81 o 
   4   6  20      105.80      132.21     28.05 o 
   5   6  20      253.66      371.88     36.51 o 
   6   6  20        3.41       -0.98     25.09 o 
 -13   7  20      431.13      413.77     45.67 o 
 -12   7  20      296.76      325.53     39.76 o 
 -11   7  20       18.57       10.94     20.34 o 
 -10   7  20      364.02      380.03     59.52 o 
  -9   7  20        0.07      -17.90     17.90 o 
  -8   7  20        0.19       -2.32     21.18 o 
  -7   7  20      414.21      436.98     52.49 o 
  -6   7  20      178.43      166.06     52.83 o 
  -5   7  20        3.17       -0.82     17.41 o 
  -4   7  20        4.14       15.77     21.16 o 
  -3   7  20       34.02       59.42     25.90 o 
  -2   7  20      518.92      631.63     63.43 o 
  -1   7  20       83.63       91.22     30.57 o 
   0   7  20       64.45      108.01     32.45 o 
   1   7  20        0.08       -9.90     19.56 o 
   2   7  20       92.28       85.02     25.68 o 
   3   7  20       87.63      108.75     27.27 o 
   4   7  20        3.53       -2.28     34.32 o 
 -10   8  20        6.65        7.52     20.36 o 
  -9   8  20       69.44       56.90     33.66 o 
  -8   8  20      382.61      471.82     57.08 o 
  -7   8  20       59.97       46.59     45.37 o 
  -6   8  20       15.39       31.98     26.21 o 
  -5   8  20       57.13       47.55     30.83 o 
  -4   8  20       18.13       17.45     24.54 o 
  -3   8  20        3.61       10.19     20.05 o 
  -2   8  20      112.30       91.43     33.11 o 
  -1   8  20       88.22      130.66     36.25 o 
   0   8  20        3.08       -0.76     26.51 o 
 -19   1  21      209.04      217.09     38.46 o 
 -18   1  21        0.46       21.23     18.70 o 
 -17   1  21       26.99       34.17     21.85 o 
 -16   1  21        0.10       31.56     20.28 o 
 -15   1  21      562.56      562.35     54.66 o 
 -14   1  21       51.39       26.72     21.40 o 
 -13   1  21       17.86       23.97     18.69 o 
 -12   1  21       70.72      100.45     38.84 o 
 -11   1  21      328.72      324.18     29.91 o 
 -10   1  21     1969.06     1878.43     55.92 o 
  -9   1  21      768.52      718.89     36.07 o 
  -8   1  21        0.09       -1.39     17.37 o 
  -7   1  21      849.92      883.87     30.28 o 
  -6   1  21      188.59      176.63     17.66 o 
  -5   1  21       38.35       15.46     22.01 o 
  -4   1  21      527.98      534.78     27.96 o 
  -3   1  21      273.67      285.82     21.93 o 
  -2   1  21      224.41      221.97     21.53 o 
  -1   1  21      133.36      143.40     20.31 o 
   0   1  21      325.21      390.81     34.56 o 
   1   1  21       10.26       12.59     16.72 o 
   2   1  21       53.72       20.37     16.17 o 
   3   1  21      371.72      386.33     45.08 o 
   4   1  21      376.96      327.85     43.70 o 
   5   1  21       32.56        9.56     17.13 o 
   6   1  21        5.25       36.46     23.82 o 
   7   1  21       68.98       48.29     24.01 o 
   8   1  21       33.60       31.30     30.17 o 
   9   1  21        2.84       24.75     22.78 o 
 -19   2  21        9.09       16.13     23.79 o 
 -18   2  21        0.91       31.98     22.69 o 
 -17   2  21       11.10       10.02     21.32 o 
 -16   2  21      134.99      153.44     31.65 o 
 -15   2  21      620.29      534.06     79.40 o 
 -14   2  21      480.69      462.89     93.61 o 
 -13   2  21       12.72       10.90     17.43 o 
 -12   2  21        0.33       -3.51     11.91 o 
 -11   2  21        5.87       11.18     12.42 o 
 -10   2  21      220.85      215.70     24.07 o 
  -9   2  21      404.84      409.53     31.69 o 
  -8   2  21      369.27      375.17     29.74 o 
  -7   2  21      240.35      240.07     50.28 o 
  -6   2  21      239.16      284.77     21.54 o 
  -5   2  21      375.11      422.42     25.97 o 
  -4   2  21      665.58      745.04     31.28 o 
  -3   2  21      290.40      300.65     27.93 o 
  -2   2  21      111.65      141.46     19.61 o 
  -1   2  21       40.16       60.37     34.51 o 
   0   2  21     1120.03     1083.59     43.35 o 
   1   2  21       33.17       20.26     14.10 o 
   2   2  21      269.44      234.08     26.91 o 
   3   2  21        7.40        1.50     12.79 o 
   4   2  21        0.16       -8.49     15.29 o 
   5   2  21      293.44      302.69     43.46 o 
   6   2  21      261.86      264.97     42.24 o 
   7   2  21       26.56       34.72     23.01 o 
   8   2  21      102.14       89.61     29.03 o 
   9   2  21       35.18       33.56     24.60 o 
 -18   3  21        1.95       21.67     22.20 o 
 -17   3  21      200.34      249.11     40.99 o 
 -16   3  21        0.13       14.32     19.57 o 
 -15   3  21       42.15       47.66     21.89 o 
 -14   3  21     1094.27     1057.68     48.98 o 
 -13   3  21       79.75       58.36     17.69 o 
 -12   3  21       33.90       21.73     20.26 o 
 -11   3  21        0.40       -0.30     12.09 o 
 -10   3  21      180.53      169.43     22.59 o 
  -9   3  21       17.62       38.29     16.42 o 
  -8   3  21      122.40       90.54     17.58 o 
  -7   3  21      128.88      127.84     20.50 o 
  -6   3  21      269.16      270.34     25.40 o 
  -5   3  21      837.69      743.74     46.22 o 
  -4   3  21       25.14       44.30     13.50 o 
  -3   3  21       45.02       44.34     14.86 o 
  -2   3  21     1057.94     1080.17     93.89 o 
  -1   3  21        0.66       21.66     13.21 o 
   0   3  21      248.44      239.33     26.35 o 
   1   3  21        0.64       12.30     13.70 o 
   2   3  21      331.08      308.20     49.29 o 
   3   3  21      182.44      205.86     28.14 o 
   4   3  21      124.87       86.20     21.21 o 
   5   3  21      349.67      349.03     36.82 o 
   6   3  21      134.70      136.03     33.08 o 
   7   3  21        1.35       11.94     19.58 o 
   8   3  21      104.15      110.77     32.74 o 
 -18   4  21        9.01        4.26     30.61 o 
 -17   4  21       22.95       39.30     24.91 o 
 -16   4  21      299.66      326.37     78.36 o 
 -15   4  21      264.91      240.77     27.20 o 
 -14   4  21      145.77      145.66     21.77 o 
 -13   4  21       98.81       97.47     18.28 o 
 -12   4  21      157.99      126.94     22.73 o 
 -11   4  21      119.88      142.25     23.24 o 
 -10   4  21      108.08      138.71     22.68 o 
  -9   4  21       36.46       33.48     14.79 o 
  -8   4  21      667.76      604.10     43.97 o 
  -7   4  21      128.00      134.39     28.08 o 
  -6   4  21       69.46      105.84     32.96 o 
  -5   4  21       13.55       17.08     16.46 o 
  -4   4  21        1.22       18.43     16.69 o 
  -3   4  21      219.85      250.54     25.71 o 
  -2   4  21        5.60       34.26     19.63 o 
  -1   4  21      501.13      492.49     39.15 o 
   0   4  21      109.65      141.75     23.84 o 
   1   4  21        2.66        5.08     14.42 o 
   2   4  21        0.38       20.11     14.43 o 
   3   4  21       68.55       75.14     19.33 o 
   4   4  21      271.96      268.98     33.67 o 
   5   4  21        1.85      -13.14     14.47 o 
   6   4  21      234.13      252.68     35.17 o 
   7   4  21      172.43      138.03     36.91 o 
 -17   5  21       21.67       29.43     22.82 o 
 -16   5  21        6.51       -1.83     19.01 o 
 -15   5  21      181.37      173.47     32.69 o 
 -14   5  21      367.35      400.43     34.25 o 
 -13   5  21        5.02       22.84     13.69 o 
 -12   5  21       48.74       27.22     15.92 o 
 -11   5  21       59.61       49.73     16.74 o 
 -10   5  21        0.21       -2.77     12.49 o 
  -9   5  21      111.06       95.01     27.76 o 
  -8   5  21      199.96      163.49     86.61 o 
  -7   5  21       24.19       21.20     20.02 o 
  -6   5  21       76.46       90.88     26.36 o 
  -5   5  21        8.17       13.83     18.47 o 
  -4   5  21       55.55       32.81     19.37 o 
  -3   5  21       35.30       15.42     20.03 o 
  -2   5  21      127.64       86.87     25.64 o 
  -1   5  21      117.89      133.87     24.92 o 
   0   5  21      125.74      145.28     24.33 o 
   1   5  21       37.98       43.43     17.81 o 
   2   5  21       16.39       16.83     15.45 o 
   3   5  21       83.05       86.52     32.66 o 
   4   5  21      306.78      389.19     41.36 o 
   5   5  21      141.13      133.60     28.34 o 
   6   5  21        2.06        7.34     17.13 o 
 -15   6  21        4.70       18.68     16.84 o 
 -14   6  21       69.48       57.83     19.77 o 
 -13   6  21        8.01        5.18     14.38 o 
 -12   6  21      143.54      117.67     28.52 o 
 -11   6  21      172.57      205.02     38.83 o 
 -10   6  21       43.40       23.47     22.76 o 
  -9   6  21      248.18      281.98     43.53 o 
  -8   6  21      282.41      301.51     42.93 o 
  -7   6  21      397.73      407.14     62.67 o 
  -6   6  21      303.08      265.50     42.60 o 
  -5   6  21       22.57       18.51     20.31 o 
  -4   6  21        5.71       -4.94     17.20 o 
  -3   6  21        0.56       -0.87     15.87 o 
  -2   6  21      198.44      188.95     35.34 o 
  -1   6  21      190.25      214.35     38.78 o 
   0   6  21       30.04       48.42     24.38 o 
   1   6  21        4.36        8.52     16.09 o 
   2   6  21      186.61      203.21     31.43 o 
   3   6  21       34.58       48.62     21.50 o 
   4   6  21       35.16       47.86     22.19 o 
   5   6  21        1.52       24.41     24.67 o 
 -13   7  21        1.98       -6.04     18.80 o 
 -12   7  21      126.01      101.72     28.73 o 
 -11   7  21        1.40       16.19     21.68 o 
 -10   7  21      379.85      364.66     50.66 o 
  -9   7  21       90.28      121.13     55.74 o 
  -8   7  21      223.57      245.14     41.18 o 
  -7   7  21       45.23       26.98     25.08 o 
  -6   7  21      437.15      390.51     50.41 o 
  -5   7  21        0.07       -5.96     24.69 o 
  -4   7  21       49.63       63.99     27.51 o 
  -3   7  21       46.63        2.49     20.07 o 
  -2   7  21       75.82       32.48     24.50 o 
  -1   7  21      420.77      628.53     65.51 o 
   0   7  21       22.75       37.22     26.22 o 
   1   7  21      132.10       80.32     29.37 o 
   2   7  21        0.07       -8.68     20.92 o 
  -9   8  21       63.75       84.89     33.64 o 
  -8   8  21      130.76      104.77     34.62 o 
  -7   8  21       65.35       67.11     31.38 o 
  -6   8  21       21.80       34.46     26.60 o 
  -5   8  21        0.01      -20.67     20.67 o 
  -4   8  21      155.69      124.42     41.50 o 
  -3   8  21      104.51      172.39     57.63 o 
  -2   8  21      130.91      141.24     53.51 o 
  -1   8  21        0.77        0.74     27.61 o 
 -19   0  22        0.01       25.86     28.48 o 
 -18   0  22        0.09       13.09     29.11 o 
 -17   0  22      243.20      249.64     57.98 o 
 -16   0  22      412.60      445.15     70.89 o 
 -15   0  22      242.02      241.23     54.01 o 
 -14   0  22      161.85      162.36     45.71 o 
 -13   0  22      508.35      522.42     73.79 o 
 -12   0  22      385.55      372.27     61.34 o 
 -11   0  22      130.34      153.71     40.72 o 
 -10   0  22      227.71      136.13     41.92 o 
  -9   0  22      222.19      212.72     28.65 o 
  -8   0  22      925.68     1007.98     48.34 o 
  -7   0  22        0.47       16.03     17.17 o 
  -6   0  22     1155.91     1136.19     51.60 o 
  -5   0  22      403.71      427.72     39.52 o 
  -4   0  22        0.41        2.26     14.00 o 
  -3   0  22     2125.04     1849.53     88.28 o 
  -2   0  22      265.30      223.02     31.10 o 
  -1   0  22      112.99      142.16     26.16 o 
   0   0  22      254.15      276.41     50.25 o 
   1   0  22      311.40      375.19     60.92 o 
   2   0  22     1391.68     1467.36    101.02 o 
   3   0  22       71.36       65.02     31.69 o 
   4   0  22      458.27      359.78     66.03 o 
   5   0  22       21.74       23.73     24.30 o 
   6   0  22       57.74       63.65     34.12 o 
   7   0  22      455.64      444.23     75.38 o 
   8   0  22       19.94       43.27     30.87 o 
 -19   1  22      180.85      206.38     55.56 o 
 -18   1  22       28.76       47.50     24.71 o 
 -17   1  22      438.52      504.52     55.81 o 
 -16   1  22      112.86       97.29     48.72 o 
 -15   1  22       26.24       32.51     20.37 o 
 -14   1  22      623.45      638.25     57.74 o 
 -13   1  22      389.62      416.69     46.35 o 
 -12   1  22     2321.20     2365.00     86.99 o 
 -11   1  22     1016.20      979.90     55.99 o 
 -10   1  22        6.34       21.99     11.93 o 
  -9   1  22       84.78      142.06     29.96 o 
  -8   1  22       96.35      122.55     20.38 o 
  -7   1  22        0.94       14.43      9.56 o 
  -6   1  22        0.33        7.45      9.70 o 
  -5   1  22      237.71      222.94     25.26 o 
  -4   1  22       50.68       58.46     13.55 o 
  -3   1  22       19.14       13.69     11.73 o 
  -2   1  22      175.53      184.64     22.19 o 
  -1   1  22       70.77      102.88     17.58 o 
   0   1  22      324.04      291.62     29.75 o 
   1   1  22        3.05       12.82     12.87 o 
   2   1  22      168.96      144.03     29.99 o 
   3   1  22       53.91       60.66     22.63 o 
   4   1  22        0.82       14.10     18.47 o 
   5   1  22      296.06      367.16     49.58 o 
   6   1  22        1.14       12.68     19.69 o 
   7   1  22       93.83      109.11     32.47 o 
   8   1  22       75.82      124.46     36.33 o 
 -18   2  22      146.23      193.19     37.19 o 
 -17   2  22       21.91       38.73     22.10 o 
 -16   2  22        1.13       18.17     19.01 o 
 -15   2  22      124.10      115.14     29.03 o 
 -14   2  22       43.66       43.54     21.65 o 
 -13   2  22       17.90       14.54     18.53 o 
 -12   2  22       28.45       31.49     15.31 o 
 -11   2  22      411.62      520.09     60.97 o 
 -10   2  22      175.26      196.22     24.06 o 
  -9   2  22      118.25       98.34     19.17 o 
  -8   2  22      274.22      231.60     25.24 o 
  -7   2  22        1.35        7.97     12.24 o 
  -6   2  22        2.25       17.26     13.17 o 
  -5   2  22       42.56       16.34     12.57 o 
  -4   2  22       33.58       84.51     78.54 o 
  -3   2  22       42.17       40.39     14.95 o 
  -2   2  22      187.80      221.62     26.13 o 
  -1   2  22      461.44      456.65     34.27 o 
   0   2  22       27.46       42.85     17.27 o 
   1   2  22       61.86       29.90     30.33 o 
   2   2  22       23.81       15.57     20.01 o 
   3   2  22        0.35        4.70     13.20 o 
   4   2  22       15.53       28.26     21.31 o 
   5   2  22       16.42       51.59     22.42 o 
   6   2  22      433.28      538.86     63.67 o 
   7   2  22       68.88       47.06     26.32 o 
   8   2  22       20.33       73.11     28.35 o 
 -18   3  22       11.73       29.36     30.57 o 
 -17   3  22      114.67       73.19     26.47 o 
 -16   3  22       22.13       43.99     23.24 o 
 -15   3  22       30.20       24.38     22.08 o 
 -14   3  22      125.21      147.24     41.93 o 
 -13   3  22       24.23        8.29     13.74 o 
 -12   3  22      286.18      335.02     36.28 o 
 -11   3  22        1.28       19.17     13.37 o 
 -10   3  22       65.44       70.67     16.55 o 
  -9   3  22      461.59      521.55     36.66 o 
  -8   3  22       20.96       17.73     14.20 o 
  -7   3  22       56.78       87.03     29.44 o 
  -6   3  22       90.49      141.71     29.64 o 
  -5   3  22      394.22      422.11     40.76 o 
  -4   3  22      564.84      603.63     35.73 o 
  -3   3  22       37.49       39.05     16.68 o 
  -2   3  22      174.80      166.80     22.30 o 
  -1   3  22       91.08      117.68     20.19 o 
   0   3  22        2.73       34.72     32.39 o 
   1   3  22      144.75      117.66     23.34 o 
   2   3  22       10.44       17.04     19.63 o 
   3   3  22      106.27       82.50     30.77 o 
   4   3  22        1.99       12.05     15.59 o 
   5   3  22       30.69       17.20     18.14 o 
   6   3  22       10.05       18.17     21.00 o 
   7   3  22        5.39       40.92     23.87 o 
 -17   4  22       34.33       51.91     27.03 o 
 -16   4  22       41.70       45.00     24.84 o 
 -15   4  22       16.84       14.29     15.66 o 
 -14   4  22       10.73       24.95     13.89 o 
 -13   4  22        2.11       36.88     16.59 o 
 -12   4  22      263.13      279.00     31.53 o 
 -11   4  22      193.95      205.56     27.06 o 
 -10   4  22        2.85       21.67     13.97 o 
  -9   4  22      114.59       98.46     19.43 o 
  -8   4  22       35.25       20.11     19.49 o 
  -7   4  22       41.22       22.80     18.91 o 
  -6   4  22       14.88       39.29     20.57 o 
  -5   4  22      156.85      141.40     31.34 o 
  -4   4  22      179.80      223.58     45.41 o 
  -3   4  22      850.93      699.14     69.78 o 
  -2   4  22      108.56      143.62     23.03 o 
  -1   4  22      125.00      101.88     21.24 o 
   0   4  22       34.40       47.24     17.75 o 
   1   4  22       57.28       50.04     18.32 o 
   2   4  22        0.00       12.69     15.51 o 
   3   4  22      420.34      478.76     43.06 o 
   4   4  22      106.88       91.50     23.21 o 
   5   4  22        1.10       24.67     19.29 o 
   6   4  22        3.81       18.20     16.64 o 
 -16   5  22      211.34      156.75     29.26 o 
 -15   5  22       35.88       24.75     16.60 o 
 -14   5  22      145.97      197.71     26.02 o 
 -13   5  22      165.47      171.80     24.48 o 
 -12   5  22       14.06       17.18     15.02 o 
 -11   5  22        1.47       -1.53     13.48 o 
 -10   5  22       64.92       27.86     21.51 o 
  -9   5  22       63.96       90.23     26.39 o 
  -8   5  22      395.49      358.20     45.17 o 
  -7   5  22       19.42       37.62     21.74 o 
  -6   5  22       71.61       61.52     24.33 o 
  -5   5  22       49.01       64.54     23.31 o 
  -4   5  22        9.26        0.06     15.69 o 
  -3   5  22      177.52      103.86     41.33 o 
  -2   5  22      175.45      196.79     34.37 o 
  -1   5  22      140.83      133.21     31.75 o 
   0   5  22      291.36      406.43     42.05 o 
   1   5  22       26.31       79.54     21.87 o 
   2   5  22      172.55      173.13     39.67 o 
   3   5  22       91.04      154.86     35.11 o 
   4   5  22       57.36       38.23     33.96 o 
   5   5  22      157.90      132.82     33.80 o 
 -15   6  22        9.14        9.54     33.86 o 
 -14   6  22        9.91       22.18     16.60 o 
 -13   6  22       63.16       69.12     25.21 o 
 -12   6  22       73.65       57.00     28.27 o 
 -11   6  22       29.21       18.26     22.10 o 
 -10   6  22       28.43        0.00     22.88 o 
  -9   6  22       53.04       -5.01     29.04 o 
  -8   6  22      106.98      115.79     31.18 o 
  -7   6  22      103.78       56.27     27.02 o 
  -6   6  22       15.06       32.70     20.40 o 
  -5   6  22      365.50      426.50     51.42 o 
  -4   6  22      254.72      297.11     43.77 o 
  -3   6  22       11.28        1.13     26.95 o 
  -2   6  22      174.43      133.32     31.62 o 
  -1   6  22       97.87       72.58     26.11 o 
   0   6  22      487.70      555.63     59.84 o 
   1   6  22       67.11       43.44     21.13 o 
   2   6  22      202.99      272.22     35.79 o 
   3   6  22      370.74      399.49     43.48 o 
   4   6  22      162.16      179.05     32.29 o 
 -12   7  22       25.11       13.84     20.73 o 
 -11   7  22        7.96       24.15     23.73 o 
 -10   7  22      216.72      198.44     40.77 o 
  -9   7  22        8.14      -18.57     18.57 o 
  -8   7  22        0.18       27.33     22.72 o 
  -7   7  22      442.95      515.79    126.97 o 
  -6   7  22       35.54       58.00     27.48 o 
  -5   7  22        1.86       12.95     22.92 o 
  -4   7  22       55.41       19.31     28.04 o 
  -3   7  22      125.39      164.67     38.76 o 
  -2   7  22       39.58        0.11     21.54 o 
  -1   7  22        0.11      -12.22     19.29 o 
   0   7  22      225.27      203.92     48.70 o 
   1   7  22       83.73       45.23     37.11 o 
  -7   8  22       41.79       64.71     41.09 o 
  -6   8  22       61.22       24.77     32.46 o 
  -5   8  22        1.18       36.74     36.19 o 
  -4   8  22      101.01      118.81     44.14 o 
 -18   1  23        4.43       13.07     20.60 o 
 -17   1  23      161.32      178.88     36.19 o 
 -16   1  23       46.82       55.96     24.57 o 
 -15   1  23        8.41       25.40     20.39 o 
 -14   1  23       24.26       42.28     22.02 o 
 -13   1  23      132.13      127.35     32.89 o 
 -12   1  23       35.30       25.26     21.44 o 
 -11   1  23       46.99       32.92     21.37 o 
 -10   1  23       19.31        7.52     13.57 o 
  -9   1  23       65.26       81.82     18.57 o 
  -8   1  23      153.44      155.94     23.14 o 
  -7   1  23      251.24      228.58     21.41 o 
  -6   1  23      121.79      147.64     17.60 o 
  -5   1  23        0.02        2.98      9.55 o 
  -4   1  23        0.98        1.21      9.96 o 
  -3   1  23      441.94      417.15     27.20 o 
  -2   1  23      422.19      436.38     35.83 o 
  -1   1  23       40.97       25.85     15.13 o 
   0   1  23       43.92       36.00     14.87 o 
   1   1  23      188.09      219.32     36.08 o 
   2   1  23      102.73       56.73     22.02 o 
   3   1  23       88.46       86.56     26.52 o 
   4   1  23      111.55       99.83     27.74 o 
   5   1  23        0.23        9.07     19.53 o 
   6   1  23      309.75      313.06     47.61 o 
   7   1  23      283.60      339.99     63.72 o 
 -18   2  23       22.61       26.37     23.33 o 
 -17   2  23       30.04       33.39     22.88 o 
 -16   2  23        7.92       24.45     18.64 o 
 -15   2  23      210.28      168.39     33.99 o 
 -14   2  23       26.00       43.60     21.17 o 
 -13   2  23      465.50      541.70     52.92 o 
 -12   2  23      230.72      182.82     34.31 o 
 -11   2  23       95.23       70.18     18.17 o 
 -10   2  23       26.31       47.23     15.73 o 
  -9   2  23      202.28      174.07     29.66 o 
  -8   2  23       33.80       20.83     13.39 o 
  -7   2  23       45.00       52.63     15.32 o 
  -6   2  23       27.83       -2.04     14.18 o 
  -5   2  23      276.98      276.88     22.55 o 
  -4   2  23       29.32       59.95     20.03 o 
  -3   2  23      580.06      571.57     52.82 o 
  -2   2  23      593.48      586.30     42.45 o 
  -1   2  23        8.64       -9.02     17.14 o 
   0   2  23      227.50      257.18     41.86 o 
   1   2  23      210.04      230.83     27.42 o 
   2   2  23      176.73      171.08     26.06 o 
   3   2  23        2.01       12.68     24.02 o 
   4   2  23       43.34       37.56     30.95 o 
   5   2  23        2.95        7.33     16.65 o 
   6   2  23       15.89       30.49     20.90 o 
   7   2  23       13.35       26.01     23.92 o 
 -17   3  23      369.01      357.31     48.14 o 
 -16   3  23      277.73      322.71     47.08 o 
 -15   3  23      247.39      209.09     48.64 o 
 -14   3  23      148.07      172.30     33.62 o 
 -13   3  23       19.90        4.93     13.82 o 
 -12   3  23      386.16      377.03     35.27 o 
 -11   3  23       41.44       17.39     13.85 o 
 -10   3  23      251.49      242.81     36.99 o 
  -9   3  23      364.49      358.62     31.54 o 
  -8   3  23       61.54       77.98     17.14 o 
  -7   3  23      499.82      546.42     36.58 o 
  -6   3  23        2.24       31.94     18.59 o 
  -5   3  23       78.98      124.21     32.56 o 
  -4   3  23       50.82       53.86     16.83 o 
  -3   3  23       22.74        8.96     12.99 o 
  -2   3  23      105.24       85.68     19.36 o 
  -1   3  23       73.35       92.31     25.74 o 
   0   3  23        6.66        7.61     13.24 o 
   1   3  23      648.94      803.86     92.52 o 
   2   3  23       97.44       50.30     18.93 o 
   3   3  23        6.62       16.01     16.55 o 
   4   3  23       36.00       29.06     18.57 o 
   5   3  23       12.24       26.21     21.15 o 
   6   3  23       88.19      102.94     43.62 o 
 -17   4  23        7.53       24.70     23.26 o 
 -16   4  23      193.50      203.52     48.95 o 
 -15   4  23      223.34      300.85     65.44 o 
 -14   4  23        0.03       10.05     14.33 o 
 -13   4  23        6.30       19.90     14.16 o 
 -12   4  23       22.52        8.82     14.52 o 
 -11   4  23       82.18       40.77     19.24 o 
 -10   4  23       52.20       59.49     20.72 o 
  -9   4  23       11.65       -8.84     17.09 o 
  -8   4  23       42.06       52.89     23.40 o 
  -7   4  23       24.33       43.40     36.71 o 
  -6   4  23        5.48        3.75     16.88 o 
  -5   4  23       91.01      111.97     29.54 o 
  -4   4  23       63.72       88.22     26.03 o 
  -3   4  23       62.65       66.00     24.68 o 
  -2   4  23      481.16      514.52     41.59 o 
  -1   4  23      145.02      117.64     24.35 o 
   0   4  23      115.54      113.21     22.63 o 
   1   4  23       98.57       95.06     22.63 o 
   2   4  23        0.06       30.65     18.23 o 
   3   4  23      130.25      204.36     30.45 o 
   4   4  23      156.64      129.05     30.33 o 
   5   4  23       14.30       13.32     17.95 o 
   6   4  23        7.88       49.73     35.36 o 
 -16   5  23       40.45       25.83     29.34 o 
 -15   5  23       19.56       32.59     16.81 o 
 -14   5  23        5.70       14.91     14.89 o 
 -13   5  23        0.14        5.18     13.83 o 
 -12   5  23        0.23        7.20     15.36 o 
 -11   5  23       16.48       15.96     21.02 o 
 -10   5  23      213.87      132.61     36.73 o 
  -9   5  23       79.02       73.09     26.62 o 
  -8   5  23       58.51       49.93     40.76 o 
  -7   5  23        1.14       -1.18     18.07 o 
  -6   5  23       18.02      -16.70     16.70 o 
  -5   5  23      131.83      150.66     34.05 o 
  -4   5  23       11.44       14.63     18.78 o 
  -3   5  23        0.11        5.48     18.82 o 
  -2   5  23        1.61       -7.01     17.48 o 
  -1   5  23      245.63      210.03     98.70 o 
   0   5  23       15.24        9.19     15.18 o 
   1   5  23      222.86      267.03     33.78 o 
   2   5  23       49.94       37.87     21.93 o 
   3   5  23       33.88       46.92     24.62 o 
   4   5  23      924.34      930.02     84.51 o 
 -14   6  23        2.24       30.34     23.96 o 
 -13   6  23       84.49      100.91     26.79 o 
 -12   6  23       14.90       28.86     26.61 o 
 -11   6  23      564.61      682.41     64.63 o 
 -10   6  23       47.35       57.08     27.65 o 
  -9   6  23       28.21        7.34     21.52 o 
  -8   6  23        0.35        6.74     19.22 o 
  -7   6  23      255.38      256.71     42.87 o 
  -6   6  23       25.62       59.89     26.04 o 
  -5   6  23        0.04        4.38     19.80 o 
  -4   6  23      136.11      208.99     38.83 o 
  -3   6  23        8.13       17.62     18.45 o 
  -2   6  23        0.01        4.05     19.30 o 
  -1   6  23      238.03      225.16     42.47 o 
   0   6  23      101.39       39.93     36.80 o 
   1   6  23        2.53        1.40     23.25 o 
   2   6  23      223.44      245.80     35.42 o 
 -11   7  23       56.66       18.42     33.58 o 
 -10   7  23       67.77       54.32     27.48 o 
  -9   7  23       25.65        6.92     22.09 o 
  -8   7  23        2.81       12.27     20.02 o 
  -7   7  23        2.05      -10.10     30.09 o 
  -6   7  23      237.55      302.21     47.20 o 
  -5   7  23      300.94      324.08     49.72 o 
  -4   7  23      411.07      471.07     58.56 o 
  -3   7  23       28.63       -1.12     21.01 o 
  -2   7  23      149.87      149.77     39.01 o 
  -1   7  23        8.37       46.37     30.19 o 
   0   7  23       31.28       40.08     37.33 o 
 -18   0  24      371.19      299.63     64.99 o 
 -17   0  24       10.66       10.88     32.10 o 
 -16   0  24       91.29       45.20     34.15 o 
 -15   0  24       35.38       15.98     29.16 o 
 -14   0  24      348.98      344.17     62.48 o 
 -13   0  24        0.47       11.06     27.19 o 
 -12   0  24      305.31      266.42     55.23 o 
 -11   0  24       25.66        8.66     29.46 o 
 -10   0  24        1.22       28.25     27.78 o 
  -9   0  24      472.06      616.08     75.05 o 
  -8   0  24      208.66      247.24     32.47 o 
  -7   0  24      166.06      130.08     26.33 o 
  -6   0  24       32.04       56.53     19.43 o 
  -5   0  24      587.69      550.74     46.77 o 
  -4   0  24      421.25      440.29     42.62 o 
  -3   0  24      457.67      503.51     45.06 o 
  -2   0  24        2.86      -14.31     14.31 o 
  -1   0  24     2048.67     1995.01    113.97 o 
   0   0  24     1502.26     1380.92     97.22 o 
   1   0  24      555.67      526.49     73.17 o 
   2   0  24       50.14      118.40     40.92 o 
   3   0  24        0.12        5.06     22.51 o 
   4   0  24       15.90       33.34     30.73 o 
   5   0  24      222.79      217.46     58.41 o 
   6   0  24      118.30      104.35     42.10 o 
   7   0  24      773.46      712.15     99.29 o 
 -18   1  24       22.24        6.80     21.05 o 
 -17   1  24        0.00       14.70     20.88 o 
 -16   1  24       12.86       26.84     23.26 o 
 -15   1  24       75.29       41.55     23.10 o 
 -14   1  24       46.69       37.59     50.53 o 
 -13   1  24        2.37       23.11     19.82 o 
 -12   1  24       19.08       36.57     21.44 o 
 -11   1  24      471.12      462.49    135.93 o 
 -10   1  24      267.99      291.12     30.63 o 
  -9   1  24       96.85      113.01     20.19 o 
  -8   1  24       16.27       11.96     12.36 o 
  -7   1  24       72.96       40.99     16.31 o 
  -6   1  24      232.51      265.20     32.35 o 
  -5   1  24      288.56      262.34     23.63 o 
  -4   1  24      362.87      360.70     28.57 o 
  -3   1  24      336.25      331.08     31.42 o 
  -2   1  24       30.29       30.63     15.33 o 
  -1   1  24       40.23       28.38     14.91 o 
   0   1  24       11.55        4.74     15.23 o 
   1   1  24       64.18       53.52     21.22 o 
   2   1  24       95.14       78.69     24.99 o 
   3   1  24        0.19       24.40     16.77 o 
   4   1  24        8.72       19.05     19.74 o 
   5   1  24      208.23      267.98     44.09 o 
   6   1  24       14.98       31.74     21.96 o 
 -18   2  24      111.80       51.47     38.41 o 
 -17   2  24        2.15       16.91     25.76 o 
 -16   2  24      245.91      247.78     45.57 o 
 -15   2  24      303.27      269.44     89.30 o 
 -14   2  24      130.59      148.34     31.02 o 
 -13   2  24      540.25      576.51     72.15 o 
 -12   2  24        9.20       15.93     18.00 o 
 -11   2  24       73.94       67.85     18.63 o 
 -10   2  24      165.27      145.23     23.10 o 
  -9   2  24        3.37       11.77     12.99 o 
  -8   2  24      400.84      445.83     33.85 o 
  -7   2  24       17.63       17.76     13.39 o 
  -6   2  24      139.65      111.18     19.67 o 
  -5   2  24      305.79      303.52     28.50 o 
  -4   2  24       39.67       42.75     14.49 o 
  -3   2  24      327.55      295.03     30.74 o 
  -2   2  24       27.94       42.44     28.76 o 
  -1   2  24       54.26       94.06     29.21 o 
   0   2  24       51.80       92.12     21.00 o 
   1   2  24        0.26       -3.84     12.88 o 
   2   2  24      821.37      942.18     61.62 o 
   3   2  24       78.11       81.39     26.22 o 
   4   2  24       20.42        5.33     17.74 o 
   5   2  24      142.46      200.67     38.65 o 
   6   2  24        8.11       15.61     21.74 o 
 -17   3  24        6.10       19.04     23.11 o 
 -16   3  24      127.95      141.81     42.40 o 
 -15   3  24        1.67       41.32     22.64 o 
 -14   3  24       75.82       28.33     21.05 o 
 -13   3  24       78.29       74.26     20.46 o 
 -12   3  24       53.82       35.45     17.12 o 
 -11   3  24       15.93       19.92     14.61 o 
 -10   3  24      160.88      138.80     33.95 o 
  -9   3  24        5.84       15.99     12.72 o 
  -8   3  24       63.79       97.10     18.84 o 
  -7   3  24      148.44      207.98     50.53 o 
  -6   3  24       87.05      109.72     36.81 o 
  -5   3  24      166.19      179.14     78.45 o 
  -4   3  24      470.88      459.25     75.38 o 
  -3   3  24        8.25       11.99     14.40 o 
  -2   3  24      135.36      135.51     23.32 o 
  -1   3  24      285.33      300.49     32.64 o 
   0   3  24        1.49       -1.95     12.31 o 
   1   3  24       14.38       -5.54     18.73 o 
   2   3  24        0.62       10.77     15.36 o 
   3   3  24      164.98      173.15     28.29 o 
   4   3  24       15.59       40.35     22.08 o 
   5   3  24        9.25       19.48     27.39 o 
 -16   4  24       87.41       98.09     28.79 o 
 -15   4  24      106.60      130.63     33.02 o 
 -14   4  24       54.06       59.65     23.15 o 
 -13   4  24       98.97       73.25     21.19 o 
 -12   4  24      244.45      233.36     41.69 o 
 -11   4  24       10.51       46.26     17.94 o 
 -10   4  24       72.71       60.09     23.74 o 
  -9   4  24       86.01      153.22     32.85 o 
  -8   4  24      112.43       52.92     36.41 o 
  -7   4  24       14.85       19.11     20.98 o 
  -6   4  24      140.46      129.11     50.54 o 
  -5   4  24      207.85      205.20     35.15 o 
  -4   4  24      279.16      242.28     37.77 o 
  -3   4  24       52.86       59.02     25.00 o 
  -2   4  24      523.68      530.89     56.06 o 
  -1   4  24      177.33      128.72     24.21 o 
   0   4  24       27.40       21.26     15.78 o 
   1   4  24       76.95       43.65     19.59 o 
   2   4  24       38.65        8.37     17.01 o 
   3   4  24       15.38       35.53     19.07 o 
   4   4  24      150.10      133.73     38.15 o 
   5   4  24       44.49       70.30     41.91 o 
 -15   5  24       87.62       88.20     21.19 o 
 -14   5  24      122.33      101.37     21.64 o 
 -13   5  24       74.63       88.12     23.55 o 
 -12   5  24       59.39       39.28     33.98 o 
 -11   5  24       89.91       62.66     25.94 o 
 -10   5  24      134.42      109.77     40.63 o 
  -9   5  24       23.59       17.78     24.51 o 
  -8   5  24        5.48       11.10     20.79 o 
  -7   5  24      219.55      184.81     36.16 o 
  -6   5  24        0.44       23.95     23.04 o 
  -5   5  24       76.14       74.23     25.82 o 
  -4   5  24       23.36       30.37     22.19 o 
  -3   5  24      202.62      191.06     37.09 o 
  -2   5  24      203.25      154.98     33.83 o 
  -1   5  24       59.81       59.01     24.90 o 
   0   5  24       51.25       32.13     18.17 o 
   1   5  24       45.09       52.39     20.71 o 
   2   5  24       18.71       11.05     17.37 o 
   3   5  24      201.75      201.67     33.52 o 
 -13   6  24       50.44       43.78     26.08 o 
 -12   6  24      185.23      180.88     39.87 o 
 -11   6  24      130.23       65.32     30.14 o 
 -10   6  24       10.65       21.74     24.72 o 
  -9   6  24       16.68       20.81     25.90 o 
  -8   6  24       58.92       39.17     35.52 o 
  -7   6  24       26.99       28.43     23.63 o 
  -6   6  24        0.54       -0.10     19.86 o 
  -5   6  24        9.66        7.92     22.76 o 
  -4   6  24        0.82        2.49     22.53 o 
  -3   6  24        0.13        3.31     22.03 o 
  -2   6  24       71.41       86.67     29.86 o 
  -1   6  24        0.93       -5.96     21.05 o 
   0   6  24      140.60       80.98     30.68 o 
   1   6  24       20.27       48.33     29.64 o 
 -10   7  24       48.71       61.63     39.64 o 
  -9   7  24      182.56      220.90     60.44 o 
  -8   7  24       15.49       -3.86     30.57 o 
  -7   7  24      100.72       90.18     31.69 o 
  -6   7  24        0.03        0.65     20.19 o 
  -5   7  24       95.17       72.08     31.57 o 
  -4   7  24        0.73        4.24     27.55 o 
  -3   7  24        1.58       22.54     33.40 o 
  -2   7  24       50.79       45.20     38.82 o 
 -17   1  25      662.51      773.65     70.43 o 
 -16   1  25       76.54      112.85     30.25 o 
 -15   1  25      845.59      941.24    118.82 o 
 -14   1  25       35.64       43.68     32.12 o 
 -13   1  25       22.96        8.46     18.83 o 
 -12   1  25      252.14      264.20     39.40 o 
 -11   1  25        8.08       15.76     27.68 o 
 -10   1  25      655.52      757.74     59.25 o 
  -9   1  25        9.17        2.77     13.35 o 
  -8   1  25       71.47       78.87     18.63 o 
  -7   1  25       12.97       21.56     14.90 o 
  -6   1  25       38.42       33.39     12.59 o 
  -5   1  25      330.13      371.85     28.07 o 
  -4   1  25       95.06      108.90     20.58 o 
  -3   1  25      117.70       87.15     19.74 o 
  -2   1  25       12.43       14.54     13.29 o 
  -1   1  25      215.89      209.03     26.84 o 
   0   1  25      310.62      276.10     39.68 o 
   1   1  25      240.28      232.56     44.42 o 
   2   1  25       77.15       86.57     27.72 o 
   3   1  25      179.45      198.88     37.69 o 
   4   1  25        0.65       46.50     23.12 o 
   5   1  25       64.02       79.65     27.35 o 
 -17   2  25        1.47       10.03     19.54 o 
 -16   2  25      608.15      724.73     66.52 o 
 -15   2  25      155.35      151.37     32.86 o 
 -14   2  25       39.33       57.07     23.89 o 
 -13   2  25        2.41       33.73     20.96 o 
 -12   2  25       20.14       23.39     19.80 o 
 -11   2  25        0.22       12.79     14.22 o 
 -10   2  25      193.09      221.35     49.85 o 
  -9   2  25      281.18      281.86     30.52 o 
  -8   2  25       42.71       54.41     18.82 o 
  -7   2  25        0.01       20.66     13.97 o 
  -6   2  25       18.34        4.91     18.70 o 
  -5   2  25      250.02      225.58     29.57 o 
  -4   2  25      174.10      142.79     23.29 o 
  -3   2  25       18.26       30.42     14.86 o 
  -2   2  25        1.54       10.62     13.66 o 
  -1   2  25       13.23       32.54     16.57 o 
   0   2  25      137.44      183.59     27.51 o 
   1   2  25       59.13       74.06     28.12 o 
   2   2  25      167.84      143.85     32.54 o 
   3   2  25       29.38       34.31     21.51 o 
   4   2  25       19.73       48.51     33.30 o 
   5   2  25      175.51      170.19     37.54 o 
 -17   3  25      182.80      221.89     56.35 o 
 -16   3  25      461.42      545.83     77.86 o 
 -15   3  25      283.82      206.60     38.48 o 
 -14   3  25      127.58      119.54     29.73 o 
 -13   3  25      288.96      297.37     41.48 o 
 -12   3  25      213.96      247.38     42.77 o 
 -11   3  25      426.26      437.80     38.02 o 
 -10   3  25       59.92       63.49     18.63 o 
  -9   3  25      144.89      168.68     25.09 o 
  -8   3  25       93.20       60.51     29.42 o 
  -7   3  25       17.59       27.24     28.49 o 
  -6   3  25      176.97      133.49     29.49 o 
  -5   3  25      402.28      433.58     47.45 o 
  -4   3  25        8.56        5.15     20.99 o 
  -3   3  25       90.30       67.36     19.61 o 
  -2   3  25      288.10      347.90     34.51 o 
  -1   3  25       73.49       93.16     25.60 o 
   0   3  25        3.94       11.01     15.15 o 
   1   3  25       12.95        2.51     15.31 o 
   2   3  25       75.51       89.86     24.35 o 
   3   3  25       17.24       17.78     40.88 o 
   4   3  25        0.19       13.13     20.81 o 
 -16   4  25       36.58       73.38     34.88 o 
 -15   4  25       19.63       -2.40     19.58 o 
 -14   4  25      169.44      185.38     36.15 o 
 -13   4  25       21.59       17.41     15.85 o 
 -12   4  25        1.39       -2.45     14.38 o 
 -11   4  25      147.47       85.91     29.15 o 
 -10   4  25      203.29      199.70     36.16 o 
  -9   4  25       51.99       46.96     23.19 o 
  -8   4  25       49.32       71.52     27.91 o 
  -7   4  25        4.06        6.04     22.02 o 
  -6   4  25      162.49      197.20     37.56 o 
  -5   4  25        9.34        3.96     18.98 o 
  -4   4  25       10.34       14.62     18.72 o 
  -3   4  25      495.41      552.74     74.54 o 
  -2   4  25       10.87       10.10     20.86 o 
  -1   4  25       33.59       39.83     17.48 o 
   0   4  25       30.49       32.24     17.98 o 
   1   4  25        1.36       18.57     17.42 o 
   2   4  25        5.36       27.15     18.53 o 
   3   4  25       84.74      115.98     26.30 o 
 -14   5  25      168.66      215.56     28.24 o 
 -13   5  25      164.36      184.60     39.00 o 
 -12   5  25      523.45      598.31     74.54 o 
 -11   5  25       16.17        7.31     20.65 o 
 -10   5  25      110.58      155.18     58.88 o 
  -9   5  25      551.70      660.70     62.69 o 
  -8   5  25      149.10      174.89     36.27 o 
  -7   5  25      309.27      366.45     47.95 o 
  -6   5  25      199.30      197.96     38.74 o 
  -5   5  25      334.28      364.42     49.01 o 
  -4   5  25        0.63        2.41     25.56 o 
  -3   5  25       18.44       38.62     31.72 o 
  -2   5  25       43.15       35.45     34.67 o 
  -1   5  25        9.19       -2.57     19.23 o 
   0   5  25      218.37      167.25     37.34 o 
   1   5  25      173.09      158.90     29.45 o 
   2   5  25       20.48       24.74     19.58 o 
 -12   6  25        4.54        4.76     28.48 o 
 -11   6  25        4.34        3.35     22.73 o 
 -10   6  25        3.56        8.68     21.28 o 
  -9   6  25       27.14       22.79     23.50 o 
  -8   6  25       30.84       58.68     30.75 o 
  -7   6  25        6.24       -6.57     20.17 o 
  -6   6  25        0.43        5.83     34.64 o 
  -5   6  25      104.53       99.60     33.54 o 
  -4   6  25       98.42      105.74     34.97 o 
  -3   6  25      121.91      119.99     34.52 o 
  -2   6  25       91.55      123.01     32.81 o 
  -1   6  25        0.08      -17.48     22.29 o 
   0   6  25        0.62       11.77     28.36 o 
 -17   0  26        1.07      -16.19     28.11 o 
 -16   0  26     1592.53     1880.12    128.18 o 
 -15   0  26      177.55      179.51     51.97 o 
 -14   0  26      427.26      593.95     82.76 o 
 -13   0  26     1323.41     1363.84    101.08 o 
 -12   0  26       17.03       31.75     28.50 o 
 -11   0  26      752.77      642.25     79.15 o 
 -10   0  26      171.50       81.78     35.00 o 
  -9   0  26       10.01       19.84     29.99 o 
  -8   0  26        7.69       58.44     32.71 o 
  -7   0  26        2.12        8.39     16.04 o 
  -6   0  26       94.67       82.98     23.27 o 
  -5   0  26      585.27      567.22     49.68 o 
  -4   0  26       34.54       62.57     21.18 o 
  -3   0  26       62.78       95.96     34.11 o 
  -2   0  26        4.20        8.78     23.14 o 
  -1   0  26     1947.14     1907.35    115.68 o 
   0   0  26      147.15      121.64     42.30 o 
   1   0  26       13.85       31.46     27.10 o 
   2   0  26       30.93       49.21     34.41 o 
   3   0  26      288.26      464.80     78.02 o 
   4   0  26       52.39       10.84     24.18 o 
   5   0  26       16.93       43.54     32.10 o 
 -17   1  26      126.11      195.64     54.07 o 
 -16   1  26      675.92      740.29     68.34 o 
 -15   1  26      106.69      118.87     30.98 o 
 -14   1  26      112.03      101.32     30.54 o 
 -13   1  26      412.25      442.06     50.27 o 
 -12   1  26       72.03      128.15     29.78 o 
 -11   1  26        0.39       11.60     18.52 o 
 -10   1  26       17.74        7.95     18.84 o 
  -9   1  26       22.66       44.01     16.32 o 
  -8   1  26       28.40       64.24     19.04 o 
  -7   1  26        1.86        0.99     12.99 o 
  -6   1  26       26.51       41.16     13.64 o 
  -5   1  26        0.29       -3.98     12.40 o 
  -4   1  26       60.69       46.15     16.04 o 
  -3   1  26      240.44      260.34     29.82 o 
  -2   1  26       25.30       22.20     14.57 o 
  -1   1  26        2.61        7.80     17.51 o 
   0   1  26      112.96       84.39     27.51 o 
   1   1  26       44.30       55.92     22.40 o 
   2   1  26      261.13      280.17     43.41 o 
   3   1  26        0.00       28.36     20.68 o 
   4   1  26      279.82      358.95     97.16 o 
 -17   2  26        4.04       28.77     31.39 o 
 -16   2  26       66.49       93.60     30.55 o 
 -15   2  26      126.06       95.37     29.30 o 
 -14   2  26       28.82       43.23     24.01 o 
 -13   2  26       52.99       43.51     23.76 o 
 -12   2  26       26.40       54.77     25.04 o 
 -11   2  26        5.76       -6.79     24.75 o 
 -10   2  26       16.40       12.99     15.46 o 
  -9   2  26      136.86      139.90     23.77 o 
  -8   2  26      781.00      796.52     43.27 o 
  -7   2  26       38.86       57.65     22.63 o 
  -6   2  26      201.40      151.67     30.77 o 
  -5   2  26       41.18       38.96     41.10 o 
  -4   2  26      135.97      141.98     23.49 o 
  -3   2  26      106.89      106.36     22.01 o 
  -2   2  26       64.36       69.57     19.40 o 
  -1   2  26        3.13       -2.01     14.22 o 
   0   2  26       32.32       31.67     20.75 o 
   1   2  26        7.63       19.65     17.66 o 
   2   2  26      603.09      600.07     65.66 o 
   3   2  26       82.65       88.80     28.54 o 
   4   2  26        0.24       18.11     19.82 o 
 -16   3  26       13.70       56.53     39.26 o 
 -15   3  26       23.28       33.80     21.63 o 
 -14   3  26       62.50       90.91     46.07 o 
 -13   3  26      386.34      461.19     51.03 o 
 -12   3  26      244.61      307.96     34.17 o 
 -11   3  26      749.86      794.68     55.24 o 
 -10   3  26       13.75       31.76     16.60 o 
  -9   3  26        4.66       17.30     29.01 o 
  -8   3  26       32.83       31.09     27.46 o 
  -7   3  26      173.93      218.91     36.46 o 
  -6   3  26        1.12        3.86     16.58 o 
  -5   3  26      177.32      221.18     67.18 o 
  -4   3  26      332.68      273.68     40.52 o 
  -3   3  26       47.10       28.41     24.70 o 
  -2   3  26        0.22       17.98     14.84 o 
  -1   3  26      292.17      288.80     33.75 o 
   0   3  26       18.84        8.24     16.41 o 
   1   3  26       69.20       57.83     20.62 o 
   2   3  26        0.06       20.96     20.82 o 
   3   3  26       85.44       67.33     27.67 o 
 -15   4  26       27.40       18.24     28.74 o 
 -14   4  26      151.80      172.15     35.91 o 
 -13   4  26      316.58      318.22     35.62 o 
 -12   4  26       70.55       71.41     27.81 o 
 -11   4  26      305.76      351.31     47.83 o 
 -10   4  26      223.56      183.93     35.01 o 
  -9   4  26      128.81      126.84     31.07 o 
  -8   4  26      336.45      299.32     44.37 o 
  -7   4  26      124.47      160.66     33.72 o 
  -6   4  26       30.50       11.03     17.21 o 
  -5   4  26      195.42      210.77     36.93 o 
  -4   4  26       60.97       56.99     25.88 o 
  -3   4  26      786.43      728.39     85.75 o 
  -2   4  26       23.15       31.46     23.85 o 
  -1   4  26       10.27       10.85     16.79 o 
   0   4  26      127.11      142.04     26.32 o 
   1   4  26        0.00       10.67     16.54 o 
   2   4  26       14.38        2.85     19.59 o 
 -14   5  26       13.66       84.08     42.97 o 
 -13   5  26       25.44       39.12     36.40 o 
 -12   5  26       82.60       52.15     27.47 o 
 -11   5  26       97.39      180.52     37.97 o 
 -10   5  26      188.48      197.88     39.78 o 
  -9   5  26        5.66        2.93     46.01 o 
  -8   5  26       32.80       29.40     25.09 o 
  -7   5  26        8.01        5.16     21.38 o 
  -6   5  26       36.90       57.14     27.38 o 
  -5   5  26      164.28      124.35     32.66 o 
  -4   5  26      207.83      191.19     38.25 o 
  -3   5  26      272.29      197.14     40.89 o 
  -2   5  26       82.14       64.29     40.98 o 
  -1   5  26       95.78       32.43     28.55 o 
   0   5  26        1.25       16.50     23.71 o 
   1   5  26      105.83      139.33     35.81 o 
 -11   6  26       91.54       29.17     34.78 o 
 -10   6  26      239.68      222.44     59.97 o 
  -9   6  26        1.67       10.34     22.79 o 
  -8   6  26      221.10      279.46    107.95 o 
  -7   6  26        0.07      -13.48     21.66 o 
  -6   6  26       40.06       53.02     26.71 o 
  -5   6  26       66.69        6.59     34.88 o 
  -4   6  26        5.00       -0.48     26.17 o 
  -3   6  26      103.42      108.42     36.78 o 
  -2   6  26       15.72        2.55     24.06 o 
 -16   1  27        2.09        8.57     22.54 o 
 -15   1  27        1.55       15.69     22.82 o 
 -14   1  27      107.02      134.36     56.31 o 
 -13   1  27        0.26       19.68     21.22 o 
 -12   1  27        3.79       -3.05     18.01 o 
 -11   1  27        5.57       38.79     22.11 o 
 -10   1  27       85.10       71.43     24.96 o 
  -9   1  27      123.73       91.84     28.11 o 
  -8   1  27       53.58       69.80     29.36 o 
  -7   1  27      404.56      385.17     47.12 o 
  -6   1  27      467.94      411.33     54.24 o 
  -5   1  27      606.53      525.58     40.84 o 
  -4   1  27      110.27      143.83     23.76 o 
  -3   1  27        0.18        1.09     15.22 o 
  -2   1  27        8.89       19.09     17.73 o 
  -1   1  27      571.33      576.92     62.76 o 
   0   1  27       15.30       14.18     18.01 o 
   1   1  27      249.70      226.26     37.58 o 
   2   1  27      148.15      149.00     46.65 o 
   3   1  27      101.82      139.94     32.56 o 
 -16   2  27      149.96      165.77     53.73 o 
 -15   2  27        2.90       16.29     23.12 o 
 -14   2  27       85.61       45.46     31.84 o 
 -13   2  27       90.41      119.52     31.28 o 
 -12   2  27      322.77      432.17     50.74 o 
 -11   2  27      262.04      257.51     39.11 o 
 -10   2  27       17.16       26.92     17.52 o 
  -9   2  27      148.35      190.27     32.03 o 
  -8   2  27        0.75       13.13     21.20 o 
  -7   2  27       10.10       22.08     19.47 o 
  -6   2  27        2.17       23.09     21.05 o 
  -5   2  27       55.41       10.38     18.61 o 
  -4   2  27       49.31       34.77     15.82 o 
  -3   2  27       35.08       25.88     16.41 o 
  -2   2  27       22.40        9.19     15.24 o 
  -1   2  27        0.05        5.25     16.53 o 
   0   2  27       29.57       34.70     20.60 o 
   1   2  27       38.57       42.80     22.25 o 
   2   2  27      335.53      328.16     48.21 o 
   3   2  27        2.56       19.96     20.60 o 
 -15   3  27       60.97       76.93     36.48 o 
 -14   3  27       82.27       64.71     26.00 o 
 -13   3  27        0.51       40.38     23.09 o 
 -12   3  27       88.34       93.93     28.41 o 
 -11   3  27      255.83      295.14     38.21 o 
 -10   3  27      543.64      629.49     59.87 o 
  -9   3  27       12.72       -3.52     17.93 o 
  -8   3  27       14.51       16.42     18.10 o 
  -7   3  27      188.84      213.77     38.09 o 
  -6   3  27       35.12        9.43     18.63 o 
  -5   3  27        5.42        3.38     19.19 o 
  -4   3  27       70.38       69.27     26.23 o 
  -3   3  27      240.00      268.14    124.60 o 
  -2   3  27      211.60      235.21     31.70 o 
  -1   3  27      113.45      139.93     26.13 o 
   0   3  27      134.02       90.21     23.71 o 
   1   3  27      189.36      228.05     86.51 o 
   2   3  27       11.35       34.42     22.52 o 
 -14   4  27      542.16      636.75     81.19 o 
 -13   4  27        4.05      -10.15     20.92 o 
 -12   4  27       61.27       57.27     26.74 o 
 -11   4  27        3.04       15.97     21.98 o 
 -10   4  27        6.12       -3.33     34.72 o 
  -9   4  27        6.92        7.53     20.60 o 
  -8   4  27        5.66       28.65     24.36 o 
  -7   4  27       24.42       45.16     23.58 o 
  -6   4  27      383.87      464.81     52.45 o 
  -5   4  27        0.53      -12.41     17.00 o 
  -4   4  27       55.11       23.34     23.67 o 
  -3   4  27      115.34      114.32     31.82 o 
  -2   4  27       11.12       27.62     23.85 o 
  -1   4  27       79.55      104.78     32.02 o 
   0   4  27      413.36      499.39     46.47 o 
   1   4  27        3.52       16.26     17.63 o 
 -12   5  27      123.69       26.37     32.56 o 
 -11   5  27      288.64      250.76     43.60 o 
 -10   5  27      192.71      163.21     37.00 o 
  -9   5  27      484.59      507.98     58.26 o 
  -8   5  27       20.79        8.92     22.45 o 
  -7   5  27      237.40      203.20     41.85 o 
  -6   5  27       13.19      -10.63     20.27 o 
  -5   5  27       28.37       42.77     28.70 o 
  -4   5  27        2.09       14.23     24.14 o 
  -3   5  27        0.18      -11.52     21.33 o 
  -2   5  27       81.73       69.24     30.21 o 
  -1   5  27       47.56       55.40     29.06 o 
  -8   6  27      191.33      197.87     55.67 o 
  -7   6  27        6.52       22.72     35.03 o 
  -6   6  27        0.39        0.84     28.14 o 
 -16   0  28        0.17       43.40     36.23 o 
 -15   0  28        4.78       19.01     35.29 o 
 -14   0  28        4.06       -0.22     30.45 o 
 -13   0  28      261.07       90.21     38.44 o 
 -12   0  28       31.12       76.11     37.76 o 
 -11   0  28        6.46       41.76     34.46 o 
 -10   0  28        4.98       56.93     32.31 o 
  -9   0  28       95.92       71.82     38.29 o 
  -8   0  28      447.96      554.10     74.25 o 
  -7   0  28       58.34       43.01     31.10 o 
  -6   0  28        0.13       -1.33     16.46 o 
  -5   0  28      356.97      373.84     59.82 o 
  -4   0  28      269.48      187.17     45.75 o 
  -3   0  28      710.94      755.57     88.08 o 
  -2   0  28      319.37      205.89     49.78 o 
  -1   0  28      320.15      460.07     72.98 o 
   0   0  28      703.79      736.25     92.43 o 
   1   0  28     1035.42     1188.23    102.75 o 
   2   0  28      386.22      564.61     87.03 o 
 -16   1  28      128.85       75.82     43.66 o 
 -15   1  28       19.14       27.02     25.74 o 
 -14   1  28        7.24       43.65     31.27 o 
 -13   1  28        4.40       19.74     23.14 o 
 -12   1  28        0.61       -1.71     41.45 o 
 -11   1  28      575.22      659.12     59.43 o 
 -10   1  28       25.75       48.80     23.75 o 
  -9   1  28       73.17       58.76     36.65 o 
  -8   1  28       27.06       32.35     16.01 o 
  -7   1  28        0.68       16.49     19.70 o 
  -6   1  28      125.71      135.64     57.76 o 
  -5   1  28      155.35      134.90     24.00 o 
  -4   1  28      127.84      127.10     23.37 o 
  -3   1  28       33.88       36.24     19.83 o 
  -2   1  28       14.17       -0.68     16.97 o 
  -1   1  28        0.47       25.64     19.59 o 
   0   1  28       11.24       29.70     19.85 o 
   1   1  28      488.18      450.61     96.95 o 
   2   1  28      257.67      264.94     43.42 o 
 -16   2  28       43.84       81.66     42.41 o 
 -15   2  28      384.35      405.30     52.11 o 
 -14   2  28        1.29        6.52     22.23 o 
 -13   2  28        0.00       15.05     20.89 o 
 -12   2  28      211.55      218.66     42.16 o 
 -11   2  28       96.47      176.01     35.14 o 
 -10   2  28      300.78      274.64     40.04 o 
  -9   2  28       97.28      138.91     30.59 o 
  -8   2  28      133.40      114.33     30.68 o 
  -7   2  28      356.52      224.63     43.46 o 
  -6   2  28       19.77       -5.63     18.55 o 
  -5   2  28        0.01        2.57     18.18 o 
  -4   2  28        1.41        7.79     20.50 o 
  -3   2  28       22.44       52.12     18.85 o 
  -2   2  28       36.19       31.95     20.43 o 
  -1   2  28       35.22       52.47     22.78 o 
   0   2  28      248.33      195.94     38.17 o 
   1   2  28       16.22       16.16     20.98 o 
   2   2  28        9.41        9.62     19.00 o 
 -15   3  28      206.32      312.94     65.04 o 
 -14   3  28       93.61      100.60     30.03 o 
 -13   3  28        6.06       37.81     29.34 o 
 -12   3  28       94.63       94.92     46.07 o 
 -11   3  28       12.81        9.12     20.81 o 
 -10   3  28       40.41        7.30     26.12 o 
  -9   3  28        6.48       43.09     23.96 o 
  -8   3  28        0.01       18.38     21.55 o 
  -7   3  28        0.07        7.21     21.21 o 
  -6   3  28       22.22        6.45     19.28 o 
  -5   3  28       52.29       80.74     28.47 o 
  -4   3  28       79.64       30.48     45.03 o 
  -3   3  28        5.90       -0.30     18.85 o 
  -2   3  28       63.00       84.08     30.65 o 
  -1   3  28       18.40       14.75     17.51 o 
   0   3  28       10.03       29.73     20.56 o 
   1   3  28       38.27       54.55     26.49 o 
 -12   4  28       45.96       75.94     29.73 o 
 -11   4  28      244.93      256.92     42.05 o 
 -10   4  28      104.09       68.80     29.13 o 
  -9   4  28      145.62      114.52     32.93 o 
  -8   4  28        0.01      -21.59     21.59 o 
  -7   4  28      185.83      128.43     32.87 o 
  -6   4  28      205.37      151.20     34.69 o 
  -5   4  28       26.52       33.71     29.46 o 
  -4   4  28      208.62      115.61     31.98 o 
  -3   4  28        0.10        7.05     23.19 o 
  -2   4  28      109.50      138.28     36.11 o 
  -1   4  28        1.08       10.34     22.77 o 
 -11   5  28       24.36      -11.25     29.72 o 
 -10   5  28       53.22       17.10     31.12 o 
  -9   5  28      154.30      135.39     36.18 o 
  -8   5  28      134.95       97.34     32.89 o 
  -7   5  28        0.74      -21.67     21.67 o 
  -6   5  28      170.72      251.11     90.23 o 
  -5   5  28      200.57      243.70     43.61 o 
  -4   5  28        0.00       28.61     25.79 o 
  -3   5  28       10.59        5.96     24.00 o 
 -15   1  29       43.95       68.51     28.88 o 
 -14   1  29       39.98       57.00     28.54 o 
 -13   1  29       13.76       12.83     33.24 o 
 -12   1  29       57.66       92.95     54.49 o 
 -11   1  29       56.29       56.54     24.54 o 
 -10   1  29       10.15       42.51     23.46 o 
  -9   1  29      138.54      200.66     64.65 o 
  -8   1  29        4.06       -5.28     17.39 o 
  -7   1  29      121.30      125.80     31.01 o 
  -6   1  29      126.05      130.19     31.12 o 
  -5   1  29      126.93      100.57     27.36 o 
  -4   1  29      132.02      166.37     32.44 o 
  -3   1  29       68.80       93.23     51.30 o 
  -2   1  29        3.54       12.60     20.01 o 
  -1   1  29      214.43      195.08     36.68 o 
   0   1  29       34.74       24.64     20.78 o 
   1   1  29       33.11       58.22     24.74 o 
 -15   2  29      160.36      288.42     63.87 o 
 -14   2  29      169.33      238.75     41.24 o 
 -13   2  29       39.15       -5.18     20.68 o 
 -12   2  29      166.21      277.93     42.79 o 
 -11   2  29       10.68       35.98     23.31 o 
 -10   2  29       58.61       71.03     43.89 o 
  -9   2  29       34.62       46.81     23.01 o 
  -8   2  29      504.46      560.45     79.93 o 
  -7   2  29      447.92      414.21     48.71 o 
  -6   2  29       52.01       53.18     26.36 o 
  -5   2  29       36.45       92.51     28.64 o 
  -4   2  29       58.19       32.75     23.80 o 
  -3   2  29       10.59       11.44     16.44 o 
  -2   2  29       10.51       13.29     20.25 o 
  -1   2  29      235.31      217.61     38.17 o 
   0   2  29     1077.54     1072.07     74.02 o 
 -14   3  29       46.15      114.51     42.05 o 
 -13   3  29      200.96      254.57     62.99 o 
 -12   3  29      243.00      183.35     60.69 o 
 -11   3  29        0.70      -17.77     39.23 o 
 -10   3  29        0.39       27.11     24.27 o 
  -9   3  29      205.89      218.82     50.40 o 
  -8   3  29       81.11       76.62     28.80 o 
  -7   3  29       36.90       21.91     24.02 o 
  -6   3  29       11.93       16.86     22.60 o 
  -5   3  29      346.51      342.50     46.28 o 
  -4   3  29       88.08       89.11     29.47 o 
  -3   3  29      106.37      114.31     33.09 o 
  -2   3  29       91.22       74.24     28.85 o 
  -1   3  29       26.68       37.04     22.05 o 
 -12   4  29       19.85       13.56     30.44 o 
 -11   4  29      164.25      193.92     53.40 o 
 -10   4  29      109.81       59.02     28.44 o 
  -9   4  29       45.94       90.64     32.52 o 
  -8   4  29      236.44      235.17     43.36 o 
  -7   4  29       83.33       94.73     30.57 o 
  -6   4  29      318.96      282.42     80.77 o 
  -5   4  29      185.26      208.89     41.91 o 
  -4   4  29       70.06       66.04     47.31 o 
  -3   4  29        0.44       -9.91     20.77 o 
 -14   0  30       11.99      -21.89     28.08 o 
 -13   0  30      444.56      445.18     75.88 o 
 -12   0  30       45.01       60.08     32.49 o 
 -11   0  30        1.84       -1.49     26.62 o 
 -10   0  30        0.09       -0.19     24.77 o 
  -9   0  30      135.74       57.78     40.77 o 
  -8   0  30      130.57      121.52     43.16 o 
  -6   0  30       64.10       87.30     37.47 o 
  -5   0  30        4.31       15.10     29.21 o 
  -4   0  30       77.72       97.94     40.16 o 
  -3   0  30       20.62       41.51     30.80 o 
  -2   0  30      487.65      567.82     83.15 o 
  -1   0  30      180.39      172.40     50.47 o 
 -14   1  30       17.26       86.49     29.95 o 
 -13   1  30       89.19      104.38     36.82 o 
 -12   1  30       51.21       53.59     24.34 o 
 -11   1  30        0.07       19.23     23.29 o 
 -10   1  30        0.00       47.06     24.77 o 
  -9   1  30        0.08        9.45     30.24 o 
  -8   1  30        1.94       25.97     34.42 o 
  -7   1  30       27.82       16.10     21.08 o 
  -6   1  30      262.21      240.61     60.85 o 
  -5   1  30       16.48       13.39     27.98 o 
  -4   1  30       17.60       35.04     21.95 o 
  -3   1  30        7.13       16.21     17.94 o 
  -2   1  30       37.89       47.02     23.07 o 
  -1   1  30     1240.98     1329.29     75.85 o 
 -13   2  30      291.96      438.48     53.55 o 
 -12   2  30       17.31       76.16     30.75 o 
 -11   2  30        1.70       12.21     34.53 o 
 -10   2  30        4.38       43.85     37.25 o 
  -9   2  30      127.53      115.70     30.62 o 
  -8   2  30       86.44       89.16     39.00 o 
  -7   2  30      164.49      127.95     63.60 o 
  -6   2  30       61.29       49.39     24.58 o 
  -5   2  30        0.54       19.94     22.16 o 
  -4   2  30       32.27       28.73     28.60 o 
  -3   2  30        1.46       23.48     26.81 o 
  -2   2  30        7.70       29.42     22.18 o 
 -11   3  30       92.03       96.72     51.54 o 
 -10   3  30       10.88       12.93     24.86 o 
  -9   3  30       19.36      -20.33     20.33 o 
  -8   3  30      346.48      331.68     64.18 o 
  -7   3  30        8.92       18.95     25.17 o 
  -6   3  30        5.13        8.80     29.89 o 
  -5   3  30       43.24       26.84     27.24 o 
  -4   3  30        0.60       -7.86     21.75 o 
  -3   3  30       37.60        9.77     27.79 o 
  -9   4  30      131.04       92.69     43.18 o 
  -8   4  30       73.77       33.41     26.55 o 
  -7   4  30       52.96       95.46     28.86 o 
  -6   4  30      206.62      226.99     42.14 o 
 -13   1  31       36.10       39.85     26.39 o 
 -12   1  31       26.31       51.22     27.42 o 
 -11   1  31      161.45      246.47     42.06 o 
 -10   1  31       64.56       66.81     43.99 o 
  -9   1  31       11.76       51.44     35.84 o 
  -8   1  31        1.19        2.23     27.79 o 
  -7   1  31       52.91       57.51     36.88 o 
  -6   1  31        2.55       14.17     26.72 o 
  -5   1  31      645.34      508.14     78.25 o 
  -4   1  31      169.25      124.59     46.10 o 
  -3   1  31        5.95       -1.19     22.27 o 
 -12   2  31        1.15      -17.87     28.02 o 
 -11   2  31        6.25       18.12     38.67 o 
 -10   2  31        0.57       10.47     34.78 o 
  -9   2  31      184.56      241.70     62.99 o 
  -8   2  31        1.81      -22.01     22.01 o 
  -7   2  31       99.38       85.28     28.15 o 
  -6   2  31       46.68        8.45     22.28 o 
  -5   2  31      110.32      151.48     48.97 o 
  -4   2  31        0.00        3.93     26.32 o 
  -9   3  31       46.59       28.81     27.16 o 
  -8   3  31      205.96      231.67     42.05 o 
  -7   3  31      316.67      327.57    103.30 o 
  -6   3  31      202.05      156.07     55.50 o 
 -11   0  32      363.83      443.15     75.63 o 
 -10   0  32        0.00       64.52     35.79 o 
 -10   1  32       46.81       66.56     45.59 o 
  -9   1  32        5.06        0.21     34.62 o 
  -8   1  32      140.97      138.08     47.99 o 
  -6   1  32      224.21      214.05     57.12 o 
                                                 
